# Supplementary material for: Auditory cortex conveys non-topographic sound localization signals to visual cortex
Source: Nat Commun. 2024 Apr 10;15:3116. doi: 10.1038/s41467-024-47546-4 (PMC11006897; doi:10.1038/s41467-024-47546-4)
Supplement: Supplementary file 4 — Source Data [file 41467_2024_47546_MOESM4_ESM.xlsx]

## Sheet: Fig1
Panel f
Norm. depth (um)	AC		V2L
	mean	s.e.m	mean	s.e.m
0	0.72776	0.0492429	0.10212	0.069279
0.000358038	0.729987	0.0503199	0.123865	0.0674213
0.000716076	0.73252	0.0512957	0.144743	0.0665315
0.00107411	0.73552	0.0520788	0.167208	0.0669579
0.00143215	0.73836	0.0526239	0.189722	0.0676301
0.00179019	0.742009	0.0530052	0.212466	0.0676196
0.00214823	0.745733	0.0534178	0.234854	0.067262
0.00250627	0.749034	0.0537919	0.257127	0.0669213
0.0028643	0.752249	0.0544199	0.281166	0.0662938
0.00322234	0.755434	0.0549162	0.305125	0.0653854
0.00358038	0.759276	0.0552971	0.326515	0.0652113
0.00393842	0.763436	0.0554685	0.345265	0.0653054
0.00429646	0.767315	0.0556492	0.363253	0.0649322
0.00465449	0.769412	0.0563632	0.380922	0.064947
0.00501253	0.770173	0.0575935	0.399237	0.0651835
0.00537057	0.770235	0.0584999	0.418773	0.0641406
0.00572861	0.771194	0.058918	0.438711	0.0629132
0.00608665	0.773047	0.0590031	0.459384	0.0621357
0.00644468	0.774592	0.0591039	0.480356	0.0619172
0.00680272	0.775671	0.0592098	0.498747	0.0625849
0.00716076	0.77692	0.0591276	0.51402	0.0635216
0.0075188	0.778427	0.0588242	0.526733	0.0638242
0.00787683	0.778915	0.0581103	0.54089	0.0640101
0.00823487	0.779763	0.0573856	0.554539	0.0648477
0.00859291	0.780596	0.0570161	0.567039	0.0661677
0.00895095	0.780903	0.0568859	0.578713	0.0665684
0.00930899	0.780131	0.0570431	0.588138	0.066608
0.00966702	0.778544	0.0573284	0.597757	0.0662862
0.0100251	0.776787	0.0574475	0.606161	0.0657376
0.0103831	0.775568	0.0571176	0.613596	0.0648153
0.0107411	0.775246	0.0565168	0.619471	0.0638309
0.0110992	0.774923	0.0561564	0.624393	0.062744
0.0114572	0.774147	0.0560639	0.629058	0.0624399
0.0118153	0.772413	0.0562765	0.633806	0.0628712
0.0121733	0.770663	0.0564017	0.636921	0.0643359
0.0125313	0.768625	0.0564528	0.637291	0.0659257
0.0128894	0.766368	0.0567196	0.635337	0.0673472
0.0132474	0.763696	0.05719	0.633948	0.0691895
0.0136054	0.760594	0.057813	0.634821	0.071354
0.0139635	0.757819	0.0584629	0.636873	0.0737055
0.0143215	0.755119	0.0590127	0.637752	0.0761774
0.0146796	0.752191	0.0591356	0.636881	0.0787304
0.0150376	0.74942	0.0592855	0.633909	0.0813445
0.0153956	0.746247	0.0592675	0.630654	0.0830542
0.0157537	0.742911	0.059428	0.625823	0.0840628
0.0161117	0.739209	0.0598204	0.620129	0.0843821
0.0164697	0.73559	0.0601692	0.615644	0.0846151
0.0168278	0.732028	0.0602043	0.612377	0.085239
0.0171858	0.729245	0.060015	0.609526	0.0874119
0.0175439	0.72712	0.0597569	0.606418	0.0902036
0.0179019	0.725079	0.0595834	0.601084	0.0932371
0.0182599	0.722576	0.059808	0.596236	0.0960261
0.018618	0.719966	0.0602262	0.593095	0.0980554
0.018976	0.717381	0.0604916	0.590953	0.0994569
0.019334	0.714851	0.0606703	0.592218	0.100103
0.0196921	0.712349	0.0607585	0.595095	0.100183
0.0200501	0.710091	0.0607508	0.595871	0.100658
0.0204082	0.708187	0.0604949	0.59259	0.101863
0.0207662	0.70687	0.0598759	0.587607	0.103489
0.0211242	0.705478	0.0594583	0.57988	0.105315
0.0214823	0.703549	0.0592166	0.571751	0.107685
0.0218403	0.701486	0.0590519	0.567568	0.111463
0.0221984	0.699321	0.0589715	0.568124	0.11563
0.0225564	0.696583	0.0591335	0.56944	0.119339
0.0229144	0.693713	0.0593296	0.568568	0.122907
0.0232725	0.690783	0.0595279	0.565315	0.12574
0.0236305	0.68817	0.0596914	0.562091	0.127888
0.0239885	0.685994	0.0598189	0.558038	0.129714
0.0243466	0.684348	0.0600009	0.553952	0.131311
0.0247046	0.683116	0.0601007	0.548902	0.133789
0.0250627	0.681865	0.0601865	0.544037	0.136208
0.0254207	0.680574	0.060239	0.54153	0.138894
0.0257787	0.679193	0.0601714	0.540043	0.141588
0.0261368	0.677387	0.0599055	0.539676	0.143689
0.0264948	0.675815	0.0596555	0.540073	0.145895
0.0268528	0.673983	0.0591643	0.539818	0.149097
0.0272109	0.672317	0.0588331	0.537618	0.15244
0.0275689	0.670364	0.0588276	0.53348	0.155032
0.027927	0.66742	0.0592017	0.530023	0.157132
0.028285	0.665096	0.0593968	0.527877	0.159179
0.028643	0.663548	0.0593639	0.524546	0.160749
0.0290011	0.661406	0.0593289	0.524817	0.161661
0.0293591	0.658879	0.0593832	0.524853	0.16098
0.0297172	0.656383	0.059349	0.523828	0.160668
0.0300752	0.654659	0.0591047	0.523424	0.160697
0.0304332	0.653664	0.0587959	0.521226	0.159953
0.0307913	0.652731	0.0585507	0.516907	0.159471
0.0311493	0.651964	0.0582769	0.512272	0.159716
0.0315073	0.651289	0.057869	0.508457	0.160999
0.0318654	0.650623	0.0572705	0.504395	0.162252
0.0322234	0.649328	0.0565729	0.499369	0.162641
0.0325815	0.64817	0.0558966	0.493596	0.161674
0.0329395	0.646433	0.055404	0.489018	0.160933
0.0332975	0.643954	0.055343	0.484575	0.161286
0.0336556	0.640671	0.0556848	0.479875	0.162596
0.0340136	0.637693	0.0559989	0.47293	0.163606
0.0343716	0.635653	0.0559426	0.466262	0.164624
0.0347297	0.634083	0.0556923	0.464065	0.164764
0.0350877	0.632202	0.0553371	0.46195	0.164412
0.0354458	0.630256	0.0550801	0.457142	0.16472
0.0358038	0.628231	0.0548803	0.454048	0.166089
0.0361618	0.626488	0.0545449	0.452731	0.167636
0.0365199	0.625051	0.054362	0.450938	0.167951
0.0368779	0.623775	0.0541076	0.448424	0.167073
0.0372359	0.622938	0.0536453	0.44727	0.164436
0.037594	0.622673	0.0529427	0.444621	0.161278
0.037952	0.62287	0.0521428	0.439721	0.158436
0.0383101	0.622595	0.0517451	0.437436	0.156499
0.0386681	0.621241	0.0518992	0.435602	0.157543
0.0390261	0.619821	0.0522036	0.434869	0.157635
0.0393842	0.61861	0.0523711	0.430025	0.153498
0.0397422	0.617709	0.0522926	0.425937	0.147904
0.0401003	0.617244	0.0521341	0.423316	0.144009
0.0404583	0.616502	0.0519453	0.422025	0.144254
0.0408163	0.615731	0.0516094	0.422174	0.141791
0.0411744	0.61538	0.0511863	0.423672	0.138085
0.0415324	0.615063	0.0507212	0.423682	0.134404
0.0418904	0.614584	0.0503133	0.420353	0.127689
0.0422485	0.614162	0.0498722	0.414834	0.124171
0.0426065	0.613721	0.0494068	0.409028	0.122877
0.0429646	0.612634	0.0491861	0.405654	0.120611
0.0433226	0.610542	0.0491371	0.404879	0.118462
0.0436806	0.607917	0.0492167	0.40047	0.11772
0.0440387	0.605624	0.0493046	0.395543	0.119691
0.0443967	0.603544	0.0493907	0.390282	0.12062
0.0447547	0.60136	0.0497096	0.387816	0.119034
0.0451128	0.599388	0.0502479	0.387376	0.118029
0.0454708	0.597707	0.0507649	0.387093	0.118181
0.0458289	0.596348	0.0511455	0.383385	0.117652
0.0461869	0.595492	0.0512988	0.376476	0.114707
0.0465449	0.59431	0.050953	0.368663	0.112003
0.046903	0.593158	0.0503812	0.362684	0.108715
0.047261	0.592078	0.0498221	0.358353	0.10426
0.047619	0.591141	0.0493783	0.352719	0.0996348
0.0479771	0.590414	0.0490306	0.348265	0.0960995
0.0483351	0.589698	0.0491094	0.347083	0.0948369
0.0486932	0.588679	0.049381	0.34572	0.0954715
0.0490512	0.58726	0.0494965	0.343701	0.0951616
0.0494092	0.585857	0.0495437	0.339735	0.0946704
0.0497673	0.584257	0.0495716	0.334038	0.0949918
0.0501253	0.582616	0.0494935	0.328882	0.0947918
0.0504834	0.581443	0.0491753	0.32289	0.0908674
0.0508414	0.580183	0.0488991	0.317049	0.0830188
0.0511994	0.578365	0.0487741	0.311639	0.0766847
0.0515575	0.576689	0.0487784	0.30916	0.0702891
0.0519155	0.575096	0.0488933	0.307341	0.0640523
0.0522735	0.573614	0.0491602	0.303482	0.0578468
0.0526316	0.572798	0.0492063	0.299383	0.0494918
0.0529896	0.571838	0.049103	0.295727	0.0419655
0.0533477	0.57041	0.0490367	0.290719	0.0360554
0.0537057	0.568544	0.0490183	0.286177	0.0311837
0.0540637	0.566774	0.0489619	0.282813	0.0267898
0.0544218	0.565514	0.0487379	0.280957	0.0275581
0.0547798	0.564121	0.0484455	0.280582	0.0340775
0.0551378	0.56227	0.0483234	0.281281	0.0424797
0.0554959	0.560405	0.0484106	0.281867	0.0512146
0.0558539	0.558603	0.0484149	0.283456	0.0639392
0.056212	0.557236	0.0482406	0.28506	0.0763111
0.05657	0.556442	0.0479666	0.285173	0.0850409
0.056928	0.555793	0.0475742	0.283491	0.0779894
0.0572861	0.555167	0.0471888	0.27941	0.0685798
0.0576441	0.554279	0.0469389	0.27534	0.0625196
0.0580021	0.553236	0.046699	0.27326	0.0545382
0.0583602	0.551848	0.0465532	0.267782	0.0497569
0.0587182	0.550176	0.0464576	0.261046	0.0515544
0.0590763	0.549119	0.0463531	0.259088	0.0559644
0.0594343	0.548882	0.0461531	0.2592	0.0592848
0.0597923	0.54933	0.0459064	0.259685	0.0532206
0.0601504	0.549822	0.0457928	0.25884	0.0456071
0.0605084	0.550023	0.0458476	0.255374	0.041871
0.0608665	0.550052	0.0457941	0.249664	0.0431696
0.0612245	0.549829	0.0456375	0.245605	0.0485353
0.0615825	0.549352	0.0453979	0.243486	0.0505258
0.0619406	0.548481	0.0451293	0.242976	0.0508458
0.0622986	0.547466	0.0448242	0.243836	0.0548318
0.0626566	0.546322	0.044542	0.24344	0.056772
0.0630147	0.545064	0.0443551	0.241846	0.0552501
0.0633727	0.54365	0.0442819	0.239036	0.0567763
0.0637308	0.54191	0.0444488	0.23606	0.0550325
0.0640888	0.540274	0.0447697	0.235222	0.0513559
0.0644468	0.539061	0.044895	0.234046	0.0487425
0.0648049	0.538336	0.0448375	0.231499	0.0492696
0.0651629	0.537792	0.044667	0.229118	0.048592
0.0655209	0.53721	0.0444735	0.228136	0.0503295
0.065879	0.536698	0.0443462	0.225869	0.0539361
0.066237	0.536461	0.0440632	0.225039	0.0573701
0.0665951	0.536475	0.0437902	0.225178	0.0648815
0.0669531	0.53668	0.0435296	0.224992	0.0762488
0.0673111	0.536838	0.0433619	0.225122	0.0879361
0.0676692	0.536564	0.0433357	0.223296	0.0969255
0.0680272	0.536549	0.0434114	0.220784	0.10982
0.0683852	0.5367	0.0434907	0.219003	0.122638
0.0687433	0.537122	0.0435943	0.22003	0.123928
0.0691013	0.537381	0.043846	0.222412	0.118028
0.0694594	0.537083	0.0441645	0.219598	0.117767
0.0698174	0.536267	0.0445474	0.21714	0.113191
0.0701754	0.535339	0.04495	0.216687	0.101294
0.0705335	0.533849	0.0451346	0.217562	0.0950552
0.0708915	0.532754	0.0451787	0.217891	0.103175
0.0712496	0.531802	0.0451896	0.214712	0.102177
0.0716076	0.531161	0.0450547	0.211406	0.0900724
0.0719656	0.530745	0.0448244	0.209531	0.086505
0.0723237	0.529777	0.0447749	0.20871	0.0894508
0.0726817	0.528605	0.0448082	0.208506	0.0939976
0.0730397	0.527771	0.0448004	0.207443	0.0936036
0.0733978	0.527201	0.0448021	0.207173	0.0893044
0.0737558	0.526253	0.0448332	0.206585	0.0785724
0.0741139	0.525285	0.0447121	0.207473	0.0690486
0.0744719	0.524637	0.0444643	0.207093	0.0641014
0.0748299	0.524497	0.0442239	0.206755	0.0626168
0.075188	0.524407	0.0442414	0.206451	0.063192
0.075546	0.523792	0.0445166	0.206051	0.065277
0.075904	0.523257	0.0448132	0.205478	0.0665006
0.0762621	0.523394	0.0448405	0.204287	0.068577
0.0766201	0.523644	0.0447822	0.202548	0.0549133
0.0769782	0.523625	0.044803	0.201466	0.0475909
0.0773362	0.523598	0.044703	0.200268	0.0484809
0.0776942	0.523483	0.0445309	0.199816	0.0508817
0.0780523	0.5231	0.0444075	0.19839	0.0476922
0.0784103	0.52239	0.0441992	0.197452	0.0438741
0.0787683	0.521278	0.0440152	0.196149	0.0412257
0.0791264	0.5199	0.0438551	0.195155	0.04219
0.0794844	0.518749	0.0436973	0.19604	0.045418
0.0798425	0.517906	0.0435002	0.19637	0.0470552
0.0802005	0.516981	0.0433551	0.19581	0.0462062
0.0805585	0.516092	0.043205	0.195289	0.0427982
0.0809166	0.515479	0.0429502	0.19563	0.0401344
0.0812746	0.515205	0.0425685	0.194624	0.0397029
0.0816327	0.515041	0.0422887	0.193166	0.038926
0.0819907	0.514818	0.0419421	0.194735	0.0387249
0.0823487	0.514597	0.0415029	0.195891	0.0407361
0.0827068	0.514413	0.0410274	0.195348	0.04489
0.0830648	0.513656	0.0405381	0.193894	0.0469559
0.0834228	0.512243	0.0404705	0.194093	0.0463174
0.0837809	0.510165	0.0407172	0.195461	0.0453516
0.0841389	0.508195	0.0408423	0.197045	0.0460241
0.084497	0.506986	0.0407672	0.195774	0.047673
0.084855	0.506462	0.0404235	0.194691	0.0473951
0.085213	0.506663	0.039944	0.193946	0.0462057
0.0855711	0.506957	0.0394961	0.193306	0.0450685
0.0859291	0.507442	0.0388954	0.193931	0.0451499
0.0862871	0.508289	0.0381905	0.193823	0.0467048
0.0866452	0.509352	0.0374254	0.193346	0.0493696
0.0870032	0.510066	0.0368404	0.19511	0.050146
0.0873613	0.51001	0.0367382	0.196912	0.0495451
0.0877193	0.508608	0.0372502	0.195792	0.0453429
0.0880773	0.507316	0.0377296	0.19346	0.0381572
0.0884354	0.506221	0.0379403	0.192649	0.0346399
0.0887934	0.505233	0.0379659	0.191489	0.0347966
0.0891515	0.504455	0.0380011	0.189587	0.0370333
0.0895095	0.503886	0.0381478	0.187971	0.0380468
0.0898675	0.50309	0.0384462	0.188189	0.0355701
0.0902256	0.502164	0.0388858	0.189981	0.0305451
0.0905836	0.500988	0.0392763	0.191832	0.0268172
0.0909416	0.499392	0.0395116	0.191306	0.0252211
0.0912997	0.497884	0.0396238	0.190542	0.0263185
0.0916577	0.496879	0.0397441	0.18966	0.0314392
0.0920158	0.496307	0.0398503	0.187803	0.0375123
0.0923738	0.495933	0.0398465	0.186213	0.0370549
0.0927318	0.496104	0.0397924	0.185832	0.0357246
0.0930899	0.496362	0.0397115	0.187316	0.0359195
0.0934479	0.496285	0.039821	0.188592	0.0361938
0.0938059	0.496356	0.0397516	0.189769	0.033141
0.094164	0.496532	0.0396894	0.191775	0.026314
0.094522	0.497098	0.0395744	0.192787	0.0229838
0.0948801	0.497929	0.0393973	0.193798	0.0232575
0.0952381	0.498661	0.0390965	0.195675	0.0234548
0.0955961	0.498925	0.0390372	0.198351	0.0224223
0.0959542	0.498362	0.0392664	0.200267	0.0215234
0.0963122	0.497238	0.039607	0.200765	0.0195673
0.0966702	0.496328	0.0399444	0.199229	0.0163005
0.0970283	0.495388	0.0402794	0.19723	0.016916
0.0973863	0.494502	0.0406362	0.196135	0.0180814
0.0977444	0.493865	0.0410272	0.195827	0.0189207
0.0981024	0.493646	0.0413422	0.196264	0.0207711
0.0984604	0.493316	0.0415201	0.19735	0.0228279
0.0988185	0.492822	0.0416667	0.197564	0.0248759
0.0991765	0.492313	0.0418065	0.196544	0.0203967
0.0995346	0.49145	0.0418073	0.195404	0.017983
0.0998926	0.490808	0.0417215	0.194206	0.0224794
0.100251	0.49048	0.0416148	0.193025	0.0292387
0.100609	0.489939	0.0415568	0.191474	0.0381354
0.100967	0.489286	0.0416885	0.189981	0.0476893
0.101325	0.488887	0.0418516	0.188659	0.0520446
0.101683	0.488813	0.0418385	0.188793	0.0592931
0.102041	0.488931	0.0417306	0.188739	0.0638629
0.102399	0.488958	0.0415957	0.18897	0.051372
0.102757	0.48896	0.041454	0.188646	0.0380865
0.103115	0.489087	0.041282	0.188514	0.0343033
0.103473	0.489139	0.0411986	0.189015	0.031844
0.103831	0.488756	0.0412253	0.187722	0.0307176
0.104189	0.488086	0.0413276	0.186476	0.0312821
0.104547	0.487363	0.041394	0.186129	0.0335377
0.104905	0.486746	0.0414257	0.186803	0.0372376
0.105263	0.485806	0.0414469	0.186232	0.0397638
0.105621	0.484698	0.0414069	0.185871	0.04249
0.105979	0.483697	0.0412898	0.186371	0.0373432
0.106337	0.482814	0.0412383	0.186585	0.0317239
0.106695	0.481777	0.0413523	0.185785	0.029967
0.107053	0.480646	0.041667	0.185796	0.0304131
0.107411	0.47965	0.0419619	0.186479	0.0307322
0.107769	0.478768	0.0420859	0.185568	0.0297239
0.108127	0.47766	0.0421969	0.185186	0.0303294
0.108485	0.476923	0.0421906	0.187716	0.0313892
0.108844	0.476326	0.0420919	0.189551	0.0318291
0.109202	0.475692	0.042028	0.192173	0.0303802
0.10956	0.474686	0.041934	0.193202	0.0283696
0.109918	0.473807	0.0418663	0.194701	0.0261406
0.110276	0.473074	0.0417758	0.194199	0.0261894
0.110634	0.472456	0.0416863	0.194711	0.0260674
0.110992	0.471994	0.0416855	0.194495	0.0265124
0.11135	0.471761	0.041699	0.192673	0.0277976
0.111708	0.471556	0.0416511	0.191177	0.0284283
0.112066	0.471536	0.0416234	0.190375	0.0313995
0.112424	0.471474	0.0415975	0.189188	0.0357566
0.112782	0.471453	0.0415761	0.187859	0.0372805
0.11314	0.471726	0.0415372	0.187695	0.0358617
0.113498	0.471947	0.0415821	0.188516	0.0337565
0.113856	0.471842	0.0417005	0.188348	0.0347009
0.114214	0.471634	0.0418779	0.187401	0.0348775
0.114572	0.47121	0.0421115	0.185986	0.0348883
0.11493	0.470716	0.0423617	0.18609	0.0372491
0.115288	0.470227	0.0426359	0.186343	0.0419297
0.115646	0.469786	0.0428176	0.18783	0.0465978
0.116004	0.469398	0.0429334	0.187551	0.0475712
0.116362	0.469106	0.0429126	0.187068	0.0488972
0.11672	0.468989	0.042762	0.1862	0.0502991
0.117078	0.468985	0.042713	0.18584	0.0512433
0.117436	0.469059	0.0426675	0.18532	0.0519353
0.117794	0.469372	0.042524	0.185627	0.0520446
0.118153	0.469777	0.0423595	0.187602	0.0516066
0.118511	0.470027	0.0422788	0.189934	0.0549478
0.118869	0.469955	0.0423038	0.192453	0.059927
0.119227	0.469846	0.0423121	0.19336	0.0624327
0.119585	0.469804	0.0422651	0.192863	0.0625427
0.119943	0.470027	0.0421902	0.19211	0.0625406
0.120301	0.470146	0.0421236	0.189894	0.0619779
0.120659	0.47014	0.0420848	0.189223	0.0600386
0.121017	0.470165	0.0420817	0.189773	0.0565361
0.121375	0.470264	0.0420185	0.190751	0.0547486
0.121733	0.470149	0.0419224	0.190091	0.056907
0.122091	0.469634	0.0418306	0.189356	0.0579175
0.122449	0.468999	0.0417452	0.188326	0.0567025
0.122807	0.46858	0.0416148	0.187078	0.0584218
0.123165	0.468677	0.0413635	0.187187	0.0599222
0.123523	0.469027	0.0410223	0.188459	0.0552241
0.123881	0.469514	0.0406897	0.18906	0.0521337
0.124239	0.470247	0.0403686	0.188489	0.0533305
0.124597	0.470949	0.0401505	0.189506	0.056289
0.124955	0.471502	0.0402712	0.191274	0.0584825
0.125313	0.471829	0.0405255	0.190896	0.0594832
0.125671	0.472176	0.0406466	0.18962	0.0602007
0.126029	0.472613	0.0407127	0.190096	0.0613115
0.126387	0.472885	0.0407171	0.19173	0.0624809
0.126745	0.473052	0.0407793	0.193398	0.0621344
0.127103	0.472997	0.0407077	0.194531	0.0597759
0.127462	0.472751	0.0406779	0.194922	0.0578857
0.12782	0.472038	0.0407356	0.19314	0.0576844
0.128178	0.471132	0.0408968	0.191477	0.0592139
0.128536	0.47048	0.0410285	0.190609	0.0616367
0.128894	0.470448	0.0410265	0.191001	0.063327
0.129252	0.470863	0.0409314	0.192103	0.0629999
0.12961	0.471457	0.0407637	0.193101	0.0633369
0.129968	0.47188	0.0405555	0.193902	0.0623854
0.130326	0.472385	0.0403339	0.194243	0.0625041
0.130684	0.47316	0.0401234	0.195101	0.0635877
0.131042	0.473837	0.0401497	0.196141	0.0660521
0.1314	0.474638	0.0403094	0.19519	0.0700615
0.131758	0.475414	0.0404047	0.194757	0.0707513
0.132116	0.475931	0.040416	0.194229	0.0677516
0.132474	0.476063	0.0404364	0.195007	0.0651826
0.132832	0.475849	0.0404911	0.196113	0.0644483
0.13319	0.475503	0.0405192	0.195675	0.064438
0.133548	0.475327	0.0405109	0.195932	0.0672402
0.133906	0.475379	0.040458	0.195915	0.0723648
0.134264	0.475367	0.0404075	0.195634	0.0775019
0.134622	0.47507	0.0403688	0.196689	0.0822925
0.13498	0.474492	0.0403391	0.197999	0.0875306
0.135338	0.473864	0.0403886	0.199648	0.0893153
0.135696	0.473462	0.0404785	0.201751	0.0887765
0.136054	0.472957	0.0405952	0.203035	0.0873339
0.136412	0.472465	0.0407327	0.203348	0.0861767
0.13677	0.471987	0.0408986	0.202695	0.0837564
0.137129	0.471733	0.0410374	0.202202	0.0793798
0.137487	0.471774	0.0411663	0.202504	0.0735898
0.137845	0.471994	0.0412776	0.204454	0.0688695
0.138203	0.472271	0.0414207	0.206	0.0681354
0.138561	0.472203	0.0416341	0.206861	0.0695384
0.138919	0.471881	0.0419018	0.207016	0.0694637
0.139277	0.471481	0.0421232	0.2065	0.0677893
0.139635	0.470968	0.0422982	0.206563	0.0651742
0.139993	0.470828	0.0424405	0.206279	0.0622916
0.140351	0.470824	0.0425679	0.206627	0.0646816
0.140709	0.470645	0.0427262	0.205868	0.0707539
0.141067	0.470445	0.0428355	0.20506	0.0769539
0.141425	0.470338	0.0428074	0.204946	0.081289
0.141783	0.470459	0.0426657	0.205216	0.0829985
0.142141	0.470412	0.0424623	0.204031	0.0823422
0.142499	0.470029	0.0422313	0.201932	0.0800332
0.142857	0.4694	0.0422298	0.199968	0.0768755
0.143215	0.46872	0.0423905	0.19994	0.072522
0.143573	0.468033	0.0425958	0.200118	0.0674172
0.143931	0.467518	0.0428263	0.200405	0.0650276
0.144289	0.467215	0.0429881	0.198387	0.0641623
0.144647	0.467032	0.0429959	0.197146	0.0634516
0.145005	0.467105	0.0429297	0.195872	0.0647477
0.145363	0.467252	0.0428694	0.195033	0.0686459
0.145721	0.467257	0.042819	0.195488	0.0743088
0.146079	0.467209	0.0427974	0.194708	0.07617
0.146438	0.466988	0.0427916	0.194988	0.0753393
0.146796	0.466831	0.0428058	0.195267	0.0730026
0.147154	0.466967	0.0428352	0.195476	0.0712908
0.147512	0.467189	0.042865	0.195692	0.0695474
0.14787	0.467487	0.0427953	0.195686	0.0645106
0.148228	0.467777	0.0426522	0.196112	0.061519
0.148586	0.467847	0.0424806	0.198209	0.0613394
0.148944	0.467658	0.0422672	0.199396	0.0642327
0.149302	0.467497	0.0420716	0.200286	0.0651827
0.14966	0.4674	0.041994	0.200445	0.0654479
0.150018	0.467298	0.041983	0.199521	0.0633579
0.150376	0.467329	0.041994	0.199018	0.0598165
0.150734	0.467604	0.0419264	0.198869	0.056916
0.151092	0.467605	0.041941	0.200445	0.0574353
0.15145	0.467405	0.0420668	0.201846	0.0602405
0.151808	0.467407	0.0422079	0.201733	0.0622006
0.152166	0.467418	0.0423176	0.201676	0.0620161
0.152524	0.467484	0.0423961	0.203551	0.0617976
0.152882	0.467804	0.0424552	0.2048	0.0615675
0.15324	0.468225	0.0424229	0.204021	0.0592426
0.153598	0.46865	0.0424041	0.203452	0.0580799
0.153956	0.469207	0.0424536	0.203729	0.058952
0.154314	0.469772	0.0424841	0.204242	0.0599782
0.154672	0.470348	0.0423989	0.204362	0.0607586
0.15503	0.470744	0.0423673	0.205317	0.0618157
0.155388	0.470799	0.0423874	0.207108	0.0625664
0.155747	0.470667	0.042465	0.209702	0.0620347
0.156105	0.47046	0.0425805	0.213947	0.0606002
0.156463	0.470386	0.0426494	0.216825	0.059316
0.156821	0.4703	0.0427113	0.21591	0.0583501
0.157179	0.470041	0.0427899	0.215079	0.0582194
0.157537	0.469474	0.0428956	0.214334	0.0581434
0.157895	0.468955	0.0430026	0.213169	0.0574355
0.158253	0.468817	0.0429678	0.213168	0.0567211
0.158611	0.468795	0.0427445	0.213073	0.0558593
0.158969	0.468739	0.0426251	0.213405	0.0557547
0.159327	0.468557	0.0426607	0.213169	0.0558138
0.159685	0.468265	0.0427606	0.212863	0.0561021
0.160043	0.468034	0.0428584	0.211058	0.057013
0.160401	0.468082	0.0429234	0.208046	0.0591906
0.160759	0.468079	0.0430076	0.206461	0.0646065
0.161117	0.467989	0.0431095	0.205167	0.0712119
0.161475	0.468104	0.0432405	0.205283	0.0768224
0.161833	0.468379	0.043361	0.205485	0.0803319
0.162191	0.468838	0.0434287	0.205564	0.0823666
0.162549	0.46915	0.0433904	0.204816	0.0831399
0.162907	0.46946	0.0433696	0.203589	0.0849579
0.163265	0.469848	0.0433337	0.203609	0.0846923
0.163623	0.470169	0.0432827	0.203832	0.0820643
0.163981	0.47057	0.0432318	0.204317	0.0774917
0.164339	0.471005	0.0431906	0.204446	0.073229
0.164697	0.471367	0.0432022	0.203776	0.0693872
0.165055	0.471558	0.0432372	0.204283	0.0655303
0.165414	0.471685	0.0432599	0.206302	0.0621347
0.165772	0.471848	0.0432323	0.207861	0.060898
0.16613	0.472138	0.0431653	0.208683	0.0589794
0.166488	0.472536	0.0429692	0.209221	0.0558167
0.166846	0.47302	0.0426687	0.210738	0.051948
0.167204	0.47326	0.0424797	0.210529	0.0496735
0.167562	0.47336	0.0423076	0.209713	0.047335
0.16792	0.473522	0.0421198	0.207147	0.0455788
0.168278	0.473736	0.0420274	0.206443	0.043732
0.168636	0.473469	0.0421894	0.206113	0.0439103
0.168994	0.473081	0.0424894	0.205678	0.0458242
0.169352	0.472979	0.0427915	0.205641	0.0466739
0.16971	0.472985	0.0429778	0.205949	0.0457868
0.170068	0.473078	0.0430286	0.20676	0.0454514
0.170426	0.473236	0.0430461	0.206099	0.0463346
0.170784	0.473269	0.0431846	0.2055	0.0473875
0.171142	0.473143	0.043327	0.206453	0.0496364
0.1715	0.472714	0.0434871	0.207787	0.0529658
0.171858	0.47203	0.0436237	0.209011	0.0573574
0.172216	0.471383	0.0436754	0.210416	0.0574067
0.172574	0.470798	0.0436383	0.211178	0.0530717
0.172932	0.470239	0.0436046	0.21201	0.0510307
0.17329	0.469796	0.0435089	0.212224	0.0485714
0.173648	0.469434	0.0433868	0.211314	0.0485974
0.174006	0.469085	0.0431866	0.211042	0.0517654
0.174364	0.468701	0.0430524	0.211619	0.0533076
0.174723	0.468597	0.0428554	0.212224	0.0543157
0.175081	0.468462	0.0426565	0.212223	0.0539208
0.175439	0.46816	0.0425062	0.211341	0.0530827
0.175797	0.467953	0.0424637	0.208661	0.0519795
0.176155	0.467689	0.0424799	0.206809	0.0524059
0.176513	0.467383	0.0425833	0.205637	0.0555065
0.176871	0.467073	0.0427931	0.204549	0.0568535
0.177229	0.466719	0.0430084	0.203854	0.0575577
0.177587	0.466204	0.0431252	0.202424	0.0562048
0.177945	0.46574	0.0432061	0.199822	0.050627
0.178303	0.46511	0.0432955	0.199626	0.047001
0.178661	0.464405	0.0434063	0.202399	0.0462848
0.179019	0.463731	0.0435591	0.202055	0.0444805
0.179377	0.463313	0.0437105	0.201323	0.0433645
0.179735	0.463166	0.0438024	0.200801	0.0455368
0.180093	0.463171	0.0438982	0.201199	0.0469951
0.180451	0.463239	0.0439456	0.201537	0.0468096
0.180809	0.463437	0.0439776	0.202846	0.0468581
0.181167	0.463703	0.0440031	0.203691	0.0449815
0.181525	0.464095	0.0440075	0.205009	0.0417337
0.181883	0.464627	0.0439594	0.205375	0.0389367
0.182241	0.465115	0.043905	0.205765	0.0369277
0.182599	0.465299	0.0439324	0.206749	0.036042
0.182957	0.465203	0.044018	0.205402	0.035137
0.183315	0.465082	0.0440911	0.204369	0.0362399
0.183673	0.465153	0.0441167	0.2033	0.0398311
0.184032	0.465133	0.0441138	0.200091	0.0413041
0.18439	0.465114	0.0440863	0.19699	0.0380708
0.184748	0.464993	0.0441204	0.196205	0.0345727
0.185106	0.464589	0.044149	0.196087	0.0360923
0.185464	0.464135	0.044134	0.196929	0.0415231
0.185822	0.463886	0.0440298	0.196979	0.0466075
0.18618	0.463706	0.0438545	0.19792	0.0458027
0.186538	0.463485	0.0437296	0.198736	0.043302
0.186896	0.463438	0.0436514	0.197945	0.0419921
0.187254	0.463442	0.043572	0.197767	0.0427247
0.187612	0.463556	0.0434901	0.197237	0.0455771
0.18797	0.463683	0.0434428	0.196324	0.0482627
0.188328	0.46369	0.0435305	0.195728	0.0479658
0.188686	0.463656	0.0435626	0.194696	0.0481059
0.189044	0.463706	0.0436181	0.194387	0.0470748
0.189402	0.463726	0.0436962	0.19493	0.0454425
0.18976	0.463601	0.0438043	0.195678	0.0454283
0.190118	0.463458	0.043857	0.197057	0.0482764
0.190476	0.463426	0.0438341	0.198783	0.0502689
0.190834	0.463468	0.0437616	0.199656	0.0465102
0.191192	0.463759	0.0436161	0.198483	0.0387106
0.19155	0.464102	0.043493	0.197141	0.0344056
0.191908	0.464314	0.0434811	0.19668	0.0370395
0.192266	0.464207	0.0434891	0.195704	0.0420452
0.192624	0.464213	0.0434357	0.19433	0.0481647
0.192982	0.46429	0.043412	0.192909	0.0495101
0.19334	0.464252	0.0434892	0.193165	0.0486909
0.193699	0.464102	0.0436417	0.195069	0.0501863
0.194057	0.464138	0.0437211	0.196177	0.0474099
0.194415	0.464104	0.0437438	0.195885	0.045949
0.194773	0.46391	0.04379	0.195701	0.0463854
0.195131	0.463541	0.0438496	0.196205	0.047076
0.195489	0.463175	0.0438752	0.19738	0.0488331
0.195847	0.462978	0.0438416	0.199289	0.0525116
0.196205	0.463055	0.0437879	0.201413	0.0513577
0.196563	0.463331	0.0436343	0.203096	0.0497624
0.196921	0.463932	0.0434191	0.203933	0.0504099
0.197279	0.464577	0.043207	0.204554	0.0501191
0.197637	0.465021	0.0429967	0.20494	0.0488553
0.197995	0.465355	0.0427717	0.205112	0.0423238
0.198353	0.465347	0.0426422	0.204129	0.0338745
0.198711	0.464838	0.0426456	0.202254	0.0296507
0.199069	0.464343	0.0426396	0.202534	0.0273934
0.199427	0.464023	0.0426377	0.20442	0.0254524
0.199785	0.463812	0.0425958	0.206141	0.0232277
0.200143	0.46372	0.0425906	0.206805	0.0231426
0.200501	0.463686	0.0426289	0.205614	0.0236781
0.200859	0.463533	0.0427166	0.207104	0.0262583
0.201217	0.463521	0.0427944	0.209011	0.0270178
0.201575	0.463833	0.0428148	0.208578	0.0255406
0.201933	0.464253	0.0428103	0.208175	0.0264827
0.202291	0.464552	0.0428194	0.209409	0.0281512
0.202649	0.464771	0.0428912	0.210186	0.0294056
0.203008	0.464871	0.0429807	0.210256	0.0322999
0.203366	0.464876	0.0430725	0.210701	0.0355222
0.203724	0.464823	0.0431458	0.209919	0.0383587
0.204082	0.464799	0.0431552	0.207523	0.0394344
0.20444	0.464685	0.0431889	0.206119	0.0379242
0.204798	0.464379	0.0433603	0.204768	0.0360426
0.205156	0.463878	0.0434923	0.202925	0.033946
0.205514	0.463479	0.0435231	0.202362	0.035047
0.205872	0.46281	0.0436119	0.201992	0.033501
0.20623	0.462321	0.0436633	0.203134	0.0302209
0.206588	0.462201	0.0435945	0.204776	0.0282683
0.206946	0.462357	0.0434709	0.205566	0.0270424
0.207304	0.462611	0.0433987	0.205286	0.0261124
0.207662	0.462818	0.0433879	0.204574	0.0263768
0.20802	0.462948	0.0434644	0.204303	0.0270542
0.208378	0.463126	0.0435004	0.203745	0.0270807
0.208736	0.463259	0.0434857	0.202839	0.0271717
0.209094	0.4634	0.0434461	0.20159	0.0283971
0.209452	0.46332	0.0434022	0.20138	0.0309832
0.20981	0.463112	0.043346	0.201309	0.0327297
0.210168	0.463009	0.0433324	0.200662	0.0326375
0.210526	0.462906	0.0433524	0.19969	0.0322102
0.210884	0.462739	0.0433717	0.19868	0.02991
0.211242	0.462831	0.0434291	0.196963	0.0265726
0.2116	0.462883	0.0435126	0.196735	0.0238309
0.211958	0.462918	0.0435125	0.198094	0.0222166
0.212317	0.463155	0.0434053	0.200306	0.0218932
0.212675	0.463533	0.0432187	0.202253	0.0192581
0.213033	0.463605	0.042992	0.203936	0.0173104
0.213391	0.463539	0.0428784	0.203461	0.0168093
0.213749	0.463228	0.0428715	0.201912	0.015529
0.214107	0.462882	0.0428345	0.200937	0.0144082
0.214465	0.462674	0.0428088	0.200757	0.0144896
0.214823	0.462492	0.0428394	0.201944	0.0171303
0.215181	0.462303	0.0429539	0.202965	0.0184512
0.215539	0.462319	0.0430267	0.203106	0.0178659
0.215897	0.462593	0.04304	0.203617	0.0167558
0.216255	0.4629	0.0430992	0.204349	0.0177817
0.216613	0.463091	0.0431874	0.206025	0.0196316
0.216971	0.463298	0.0433025	0.206559	0.0212754
0.217329	0.46348	0.0434156	0.207724	0.0222242
0.217687	0.463585	0.0435359	0.208745	0.0224307
0.218045	0.463723	0.043577	0.209084	0.0217601
0.218403	0.46388	0.0435434	0.211553	0.0205048
0.218761	0.463941	0.0434853	0.21252	0.0189407
0.219119	0.463879	0.0433832	0.213917	0.0191603
0.219477	0.463853	0.0432658	0.216191	0.0164985
0.219835	0.463732	0.0431674	0.218976	0.0135994
0.220193	0.463362	0.0431234	0.221635	0.0119354
0.220551	0.46312	0.0431467	0.222706	0.0116662
0.220909	0.462987	0.0431971	0.222995	0.00944751
0.221267	0.46306	0.0432883	0.223215	0.00899198
0.221625	0.462883	0.0434971	0.223957	0.0105488
0.221984	0.462735	0.0436793	0.223428	0.00973479
0.222342	0.462871	0.043791	0.223814	0.00631509
0.2227	0.463236	0.0438474	0.224602	0.00553682
0.223058	0.463455	0.043926	0.22549	0.00612771
0.223416	0.463543	0.0441056	0.226181	0.00562301
0.223774	0.463524	0.0442667	0.229017	0.00722574
0.224132	0.463788	0.0443275	0.231404	0.00715384
0.22449	0.464204	0.0442994	0.233301	0.00825047
0.224848	0.464527	0.0442599	0.235361	0.0114781
0.225206	0.464598	0.0442617	0.237259	0.0139031
0.225564	0.464875	0.0443879	0.241438	0.0154203
0.225922	0.465051	0.0445717	0.2454	0.0165995
0.22628	0.465057	0.0447207	0.248921	0.0148922
0.226638	0.464994	0.0448447	0.252019	0.013305
0.226996	0.465038	0.0449091	0.253792	0.0128119
0.227354	0.464899	0.0449016	0.252943	0.0131234
0.227712	0.464906	0.0448618	0.253295	0.0133401
0.22807	0.465069	0.0446291	0.257119	0.0142695
0.228428	0.465102	0.0444182	0.261318	0.0152316
0.228786	0.464869	0.0442295	0.262463	0.0155112
0.229144	0.464313	0.0441155	0.262707	0.0170386
0.229502	0.46379	0.0440528	0.263157	0.0182222
0.22986	0.463634	0.0439276	0.261733	0.0167665
0.230218	0.463639	0.0438188	0.260737	0.0153502
0.230576	0.463555	0.043726	0.262055	0.0147257
0.230934	0.463366	0.0436491	0.265624	0.0139692
0.231293	0.463273	0.0435719	0.268003	0.0137801
0.231651	0.463335	0.0434078	0.272261	0.0152573
0.232009	0.463152	0.0432123	0.279574	0.0173139
0.232367	0.462839	0.0430427	0.285233	0.0177139
0.232725	0.462455	0.0429091	0.288555	0.0175986
0.233083	0.462015	0.0428085	0.292249	0.0173356
0.233441	0.461643	0.0426962	0.295677	0.0148135
0.233799	0.461457	0.0426347	0.296834	0.0146079
0.234157	0.461305	0.0426798	0.299651	0.0177244
0.234515	0.46109	0.0427912	0.303849	0.0182058
0.234873	0.461002	0.0428969	0.310122	0.0169933
0.235231	0.461031	0.0428798	0.312638	0.0171532
0.235589	0.461088	0.042798	0.312191	0.0179418
0.235947	0.461074	0.042858	0.310986	0.0166852
0.236305	0.460818	0.0429631	0.30994	0.0165324
0.236663	0.460493	0.0430865	0.309794	0.0184081
0.237021	0.460169	0.0432089	0.311677	0.0205676
0.237379	0.45985	0.0432092	0.314037	0.0223739
0.237737	0.459777	0.0430619	0.316026	0.0243943
0.238095	0.459838	0.0429164	0.318002	0.0273202
0.238453	0.459745	0.04289	0.320152	0.0304825
0.238811	0.45968	0.0429564	0.320628	0.0339555
0.239169	0.459512	0.0430624	0.319147	0.0362707
0.239527	0.459205	0.0431559	0.320403	0.0369502
0.239885	0.459018	0.043273	0.32377	0.036587
0.240243	0.459012	0.0433212	0.327147	0.0381628
0.240602	0.459156	0.0433383	0.327897	0.0402739
0.24096	0.459222	0.0434087	0.329395	0.04331
0.241318	0.458978	0.0435402	0.332437	0.0441326
0.241676	0.458455	0.0437391	0.333966	0.0447533
0.242034	0.45782	0.0439769	0.337409	0.0448877
0.242392	0.457426	0.044146	0.343031	0.0418047
0.24275	0.457057	0.0442163	0.347594	0.0364571
0.243108	0.456854	0.0442425	0.350539	0.0343113
0.243466	0.456636	0.0442323	0.353296	0.0341018
0.243824	0.456553	0.0441211	0.355373	0.0338853
0.244182	0.456429	0.0440274	0.35609	0.0368249
0.24454	0.456254	0.044006	0.358595	0.0402507
0.244898	0.456116	0.0440053	0.364561	0.0425176
0.245256	0.455995	0.044075	0.367302	0.0421684
0.245614	0.455767	0.0442056	0.367478	0.0441371
0.245972	0.455627	0.0443608	0.368602	0.0467037
0.24633	0.455793	0.0444199	0.368084	0.0449566
0.246688	0.455911	0.0444346	0.367588	0.0420457
0.247046	0.455847	0.0444576	0.36569	0.0428335
0.247404	0.455713	0.0444491	0.363646	0.0454993
0.247762	0.455464	0.0444275	0.364061	0.0440051
0.24812	0.455434	0.0443955	0.367177	0.0410481
0.248478	0.455558	0.0443688	0.371735	0.0380138
0.248836	0.455835	0.0443074	0.373805	0.0364218
0.249194	0.456157	0.0443013	0.3759	0.0349463
0.249552	0.456489	0.0443359	0.37906	0.0344273
0.24991	0.456789	0.0444133	0.378712	0.0335108
0.250269	0.456959	0.0444855	0.377546	0.0327383
0.250627	0.456839	0.0445087	0.376462	0.031747
0.250985	0.456704	0.0445053	0.373331	0.0302842
0.251343	0.456719	0.0444446	0.372914	0.0306521
0.251701	0.456641	0.0443002	0.371937	0.0303503
0.252059	0.456457	0.0442386	0.372672	0.0300924
0.252417	0.456285	0.044237	0.376589	0.0304708
0.252775	0.456172	0.0442037	0.378692	0.0314729
0.253133	0.456588	0.0440302	0.379764	0.0311021
0.253491	0.45731	0.0437631	0.384023	0.0306581
0.253849	0.457839	0.0436009	0.389029	0.0294997
0.254207	0.458186	0.0435429	0.391274	0.0290061
0.254565	0.458279	0.0435738	0.394909	0.0284514
0.254923	0.458411	0.0436686	0.39913	0.0276078
0.255281	0.45857	0.0437295	0.404417	0.0256598
0.255639	0.45841	0.043942	0.405581	0.0239259
0.255997	0.458158	0.0441716	0.407381	0.0228349
0.256355	0.458005	0.0443736	0.407992	0.0206753
0.256713	0.457767	0.0444978	0.408681	0.0206424
0.257071	0.457512	0.0445839	0.409609	0.0198999
0.257429	0.457404	0.0446532	0.409207	0.0194226
0.257787	0.457399	0.0446733	0.40763	0.0193121
0.258145	0.457502	0.0447088	0.409622	0.0185131
0.258503	0.457676	0.0447458	0.41376	0.0178063
0.258861	0.457879	0.044784	0.418224	0.0169221
0.259219	0.458192	0.0448139	0.420634	0.0162549
0.259578	0.458503	0.0448284	0.422006	0.0152598
0.259936	0.458827	0.0448464	0.422673	0.0141401
0.260294	0.459217	0.0448955	0.425915	0.0136179
0.260652	0.459278	0.0449995	0.429802	0.0135223
0.26101	0.459165	0.0450553	0.432941	0.014346
0.261368	0.45921	0.045072	0.434499	0.0145481
0.261726	0.459409	0.0450936	0.437402	0.0128511
0.262084	0.459651	0.0450899	0.44105	0.0114738
0.262442	0.459853	0.0450635	0.44152	0.0108067
0.2628	0.459941	0.0450647	0.442335	0.0107216
0.263158	0.459906	0.0451525	0.443703	0.011229
0.263516	0.459903	0.0453255	0.444588	0.0121031
0.263874	0.460065	0.0454594	0.442224	0.0112901
0.264232	0.460256	0.0455441	0.437948	0.0103898
0.26459	0.460584	0.0455851	0.438375	0.00967902
0.264948	0.460842	0.0455158	0.440691	0.00913338
0.265306	0.460881	0.0454773	0.440395	0.00945984
0.265664	0.460602	0.0455629	0.437915	0.0111915
0.266022	0.460232	0.04565	0.435393	0.01237
0.26638	0.460043	0.045622	0.434151	0.0127007
0.266738	0.460001	0.0454997	0.433361	0.0130554
0.267096	0.45999	0.0454381	0.433685	0.0152376
0.267454	0.459961	0.0455053	0.434789	0.0174682
0.267812	0.460028	0.0455473	0.43279	0.0186013
0.26817	0.460182	0.0455609	0.429368	0.0179657
0.268528	0.460389	0.0455438	0.431271	0.0179085
0.268887	0.460706	0.0454922	0.43499	0.0185582
0.269245	0.460916	0.0454116	0.437112	0.0187468
0.269603	0.461113	0.0453625	0.440703	0.0191088
0.269961	0.461195	0.0453538	0.443266	0.0189502
0.270319	0.461254	0.0453312	0.446714	0.0190862
0.270677	0.461452	0.0453107	0.449623	0.0195596
0.271035	0.461686	0.0452859	0.45157	0.0185498
0.271393	0.461875	0.0452692	0.452406	0.0176993
0.271751	0.462142	0.0452372	0.453415	0.0177007
0.272109	0.462087	0.0452524	0.454014	0.0186309
0.272467	0.461557	0.0453157	0.452931	0.0186969
0.272825	0.460962	0.0453817	0.451993	0.0185749
0.273183	0.460646	0.0453528	0.451361	0.0188463
0.273541	0.46075	0.045141	0.449512	0.0178307
0.273899	0.460942	0.0449797	0.448183	0.0167907
0.274257	0.460784	0.0448786	0.447773	0.0167822
0.274615	0.460464	0.0448027	0.445912	0.0160898
0.274973	0.459994	0.0448333	0.446034	0.0158432
0.275331	0.459483	0.0448692	0.446396	0.0156509
0.275689	0.458999	0.0449027	0.448178	0.0157587
0.276047	0.458861	0.0450131	0.452906	0.0166879
0.276405	0.458772	0.0451937	0.461049	0.0162644
0.276763	0.45882	0.0454061	0.467327	0.0148998
0.277121	0.459054	0.0456044	0.467841	0.0150342
0.277479	0.459516	0.0457622	0.46806	0.0145702
0.277837	0.460116	0.0458696	0.468738	0.0141428
0.278195	0.460661	0.0459271	0.473587	0.0140795
0.278554	0.4612	0.045923	0.477467	0.0136566
0.278912	0.461625	0.045979	0.476168	0.0128826
0.27927	0.46188	0.0461073	0.476762	0.0128444
0.279628	0.462067	0.0462383	0.478678	0.0134669
0.279986	0.462154	0.0463342	0.481359	0.0141222
0.280344	0.462417	0.0463462	0.486682	0.0144306
0.280702	0.462713	0.04627	0.491558	0.0138345
0.28106	0.462727	0.0462336	0.488016	0.0124825
0.281418	0.462615	0.0462736	0.485143	0.0118451
0.281776	0.46248	0.046339	0.481068	0.0124685
0.282134	0.462563	0.0463899	0.471547	0.0131257
0.282492	0.462756	0.0463909	0.465983	0.0135004
0.28285	0.462917	0.0463425	0.464571	0.0131398
0.283208	0.462928	0.0463188	0.468769	0.0138483
0.283566	0.462978	0.0462607	0.477145	0.0149078
0.283924	0.462988	0.0461721	0.485142	0.0146125
0.284282	0.462983	0.0460563	0.488978	0.0138218
0.28464	0.462801	0.0459194	0.49058	0.0131765
0.284998	0.462642	0.0457875	0.494328	0.0128596
0.285356	0.4626	0.0456448	0.49627	0.0126714
0.285714	0.46258	0.0456013	0.492901	0.0123419
0.286072	0.462631	0.0456566	0.487894	0.0115518
0.28643	0.462797	0.0456694	0.483857	0.0108353
0.286788	0.463166	0.0456367	0.478926	0.00998296
0.287146	0.463451	0.0456663	0.47499	0.00914128
0.287504	0.46362	0.0456679	0.473153	0.0091834
0.287863	0.463478	0.0456798	0.474426	0.00944545
0.288221	0.463059	0.0457705	0.477906	0.00942532
0.288579	0.462667	0.0459115	0.480514	0.0101711
0.288937	0.462586	0.0459965	0.476934	0.0118398
0.289295	0.462615	0.0460255	0.471008	0.0127906
0.289653	0.462419	0.046134	0.467338	0.0132851
0.290011	0.462042	0.0462998	0.469657	0.0133456
0.290369	0.4618	0.0464157	0.474186	0.0136261
0.290727	0.461663	0.0464735	0.475546	0.0129985
0.291085	0.461303	0.046456	0.473393	0.0125176
0.291443	0.460953	0.0464119	0.471352	0.012951
0.291801	0.460627	0.0463993	0.47109	0.0130462
0.292159	0.460335	0.0464004	0.471674	0.0129693
0.292517	0.46021	0.0463688	0.474934	0.0132878
0.292875	0.46041	0.046317	0.480428	0.0134295
0.293233	0.460757	0.0462183	0.485486	0.0125277
0.293591	0.46124	0.0461602	0.488228	0.0120568
0.293949	0.461888	0.0460704	0.488198	0.0110553
0.294307	0.462766	0.0459569	0.487801	0.0105221
0.294665	0.463551	0.0459031	0.485839	0.00960136
0.295023	0.463767	0.0460109	0.484162	0.00887943
0.295381	0.4637	0.0461209	0.485745	0.00827787
0.295739	0.463704	0.0461702	0.487968	0.00868255
0.296097	0.463529	0.0462023	0.488064	0.00756094
0.296455	0.463652	0.0460935	0.491026	0.00733282
0.296813	0.464001	0.0458327	0.496137	0.00778096
0.297172	0.46454	0.0454819	0.496922	0.00844723
0.29753	0.465027	0.0451766	0.497176	0.0102909
0.297888	0.46531	0.044935	0.496368	0.012757
0.298246	0.465405	0.0448349	0.493205	0.0142951
0.298604	0.465162	0.0448409	0.493618	0.0153467
0.298962	0.464745	0.0449771	0.49717	0.0168467
0.29932	0.46456	0.0451314	0.502023	0.0171808
0.299678	0.464553	0.0451287	0.507148	0.0174011
0.300036	0.464698	0.0450374	0.510826	0.0178439
0.300394	0.464899	0.0448783	0.513644	0.0183088
0.300752	0.465231	0.0446585	0.513553	0.0180057
0.30111	0.465192	0.0445836	0.513402	0.0177502
0.301468	0.465066	0.0445823	0.513431	0.0170451
0.301826	0.465345	0.0444118	0.513325	0.0165846
0.302184	0.465742	0.0441427	0.517943	0.0158117
0.302542	0.466067	0.0439431	0.519146	0.0145913
0.3029	0.466266	0.0440053	0.514983	0.0137547
0.303258	0.466435	0.0440789	0.50985	0.0126719
0.303616	0.466551	0.0440635	0.50442	0.0118212
0.303974	0.466687	0.043993	0.500721	0.011945
0.304332	0.466845	0.0439489	0.498039	0.0115008
0.30469	0.466811	0.0440391	0.498321	0.010178
0.305048	0.466673	0.0441318	0.500753	0.0101708
0.305406	0.466429	0.0442113	0.502441	0.0106739
0.305764	0.466047	0.0442759	0.500618	0.0112936
0.306122	0.465721	0.0443209	0.501473	0.0117639
0.30648	0.465396	0.0443589	0.503921	0.0129716
0.306839	0.465309	0.0443563	0.503485	0.0151043
0.307197	0.465268	0.0443713	0.502926	0.015149
0.307555	0.465222	0.0443953	0.5019	0.0148365
0.307913	0.465376	0.0445256	0.505518	0.0128876
0.308271	0.465685	0.0445195	0.508899	0.0118318
0.308629	0.465973	0.0442847	0.511854	0.0113869
0.308987	0.466238	0.0439868	0.513658	0.0111991
0.309345	0.46642	0.0437438	0.516332	0.0112477
0.309703	0.46644	0.0435851	0.518737	0.0117102
0.310061	0.466377	0.0435409	0.523692	0.0126269
0.310419	0.466319	0.0436152	0.531933	0.0121222
0.310777	0.466549	0.0436544	0.541057	0.0118303
0.311135	0.467036	0.0437113	0.54875	0.0115985
0.311493	0.467612	0.0437868	0.555064	0.0113684
0.311851	0.467881	0.0438832	0.560268	0.0121648
0.312209	0.467786	0.0440081	0.567092	0.0119871
0.312567	0.467499	0.0441127	0.571191	0.0105191
0.312925	0.466877	0.0440964	0.572449	0.0100319
0.313283	0.466402	0.0440085	0.569589	0.0108473
0.313641	0.466008	0.0439455	0.562472	0.0125867
0.313999	0.465702	0.0439339	0.556352	0.0143666
0.314357	0.465581	0.0439426	0.556852	0.0165692
0.314715	0.465593	0.043974	0.558162	0.0175868
0.315073	0.465586	0.0440462	0.557059	0.0170656
0.315431	0.465817	0.044072	0.5529	0.0163715
0.315789	0.466189	0.0440008	0.551892	0.0147592
0.316148	0.46665	0.0438653	0.552774	0.0146309
0.316506	0.467264	0.0437205	0.553454	0.0158077
0.316864	0.467783	0.0436181	0.557982	0.0184618
0.317222	0.468079	0.0435013	0.560517	0.0203932
0.31758	0.468414	0.0434276	0.563601	0.021043
0.317938	0.468805	0.0433674	0.566942	0.0223487
0.318296	0.469116	0.0433676	0.564965	0.0211124
0.318654	0.469342	0.0434206	0.562932	0.0192667
0.319012	0.469653	0.043448	0.562398	0.0189815
0.31937	0.469939	0.0434897	0.561872	0.0188937
0.319728	0.469939	0.0435106	0.560945	0.0198123
0.320086	0.47005	0.043447	0.560157	0.0208309
0.320444	0.470375	0.0433608	0.561927	0.0203313
0.320802	0.470517	0.0433	0.566772	0.018606
0.32116	0.470684	0.0432457	0.576463	0.0169312
0.321518	0.471057	0.0431464	0.582302	0.0160949
0.321876	0.471608	0.0430717	0.580457	0.0147747
0.322234	0.472045	0.0430236	0.583701	0.0133029
0.322592	0.472401	0.0429275	0.59007	0.0131177
0.32295	0.472814	0.042798	0.594717	0.0134483
0.323308	0.473092	0.0425722	0.600413	0.0131793
0.323666	0.473399	0.0423032	0.607432	0.0120001
0.324024	0.473755	0.0420558	0.612876	0.0117498
0.324382	0.474119	0.0418517	0.615703	0.0111505
0.32474	0.474227	0.0418536	0.6133	0.0101598
0.325098	0.474136	0.0420171	0.603868	0.0100663
0.325456	0.47396	0.0422506	0.596542	0.0108217
0.325815	0.4737	0.0424495	0.593239	0.0109014
0.326173	0.473266	0.042563	0.600872	0.00958429
0.326531	0.472761	0.0426103	0.612494	0.00929178
0.326889	0.472086	0.0427675	0.62511	0.00950585
0.327247	0.471418	0.0429304	0.628852	0.0096234
0.327605	0.470793	0.0430911	0.631822	0.00997063
0.327963	0.470269	0.0432157	0.638112	0.0104064
0.328321	0.470027	0.0432915	0.642379	0.0111672
0.328679	0.469936	0.0433266	0.641073	0.0126771
0.329037	0.469912	0.0432563	0.629821	0.0124127
0.329395	0.469763	0.0432186	0.61843	0.0128044
0.329753	0.469399	0.0431782	0.611162	0.0131251
0.330111	0.469051	0.0431108	0.610469	0.012712
0.330469	0.46864	0.0430116	0.613061	0.0132481
0.330827	0.467923	0.0429453	0.612217	0.0129192
0.331185	0.467201	0.0429673	0.610101	0.0140315
0.331543	0.466623	0.0429849	0.610222	0.0147429
0.331901	0.466371	0.0429606	0.609346	0.0162937
0.332259	0.466326	0.0428909	0.604265	0.0178834
0.332617	0.466228	0.0428374	0.603185	0.0184545
0.332975	0.466319	0.0427956	0.601617	0.01788
0.333333	0.466631	0.0427073	0.596956	0.0176554
0.333691	0.46706	0.0425614	0.59149	0.0177826
0.334049	0.467364	0.0424001	0.589998	0.0172808
0.334407	0.467461	0.042359	0.592641	0.0164204
0.334765	0.46765	0.0423428	0.592906	0.0175521
0.335124	0.467803	0.0423791	0.591502	0.0192232
0.335482	0.467906	0.0424358	0.589643	0.0200813
0.33584	0.468117	0.042471	0.587744	0.0202005
0.336198	0.468384	0.0424501	0.586155	0.0201598
0.336556	0.468737	0.0424422	0.583207	0.0194148
0.336914	0.469087	0.0423722	0.583477	0.0182836
0.337272	0.469298	0.0423165	0.585697	0.0185206
0.33763	0.469494	0.0422415	0.587632	0.0196522
0.337988	0.469828	0.0421266	0.59083	0.0209393
0.338346	0.470297	0.0420114	0.595331	0.0213009
0.338704	0.470601	0.0420244	0.598889	0.0199783
0.339062	0.470863	0.0421258	0.596176	0.018749
0.33942	0.470899	0.0422736	0.594217	0.017783
0.339778	0.470947	0.0424269	0.589101	0.0168425
0.340136	0.471164	0.0425115	0.579192	0.0155194
0.340494	0.471197	0.042507	0.574875	0.0153273
0.340852	0.470801	0.0425312	0.578173	0.0157576
0.34121	0.47015	0.0426165	0.578381	0.0164907
0.341568	0.469375	0.0426855	0.575163	0.0175631
0.341926	0.468649	0.0427261	0.576199	0.0167608
0.342284	0.46818	0.0426752	0.574791	0.0159477
0.342642	0.467819	0.0425882	0.570963	0.0158005
0.343	0.467719	0.0425427	0.571809	0.0157277
0.343358	0.467789	0.0425618	0.576421	0.0164597
0.343716	0.468009	0.0425851	0.585267	0.0169567
0.344074	0.468354	0.0425745	0.591247	0.0176354
0.344433	0.469029	0.0424137	0.591823	0.0181585
0.344791	0.469649	0.0423517	0.589345	0.0180649
0.345149	0.469723	0.0423884	0.580715	0.0166743
0.345507	0.470078	0.0424387	0.573836	0.014303
0.345865	0.470516	0.0424677	0.563519	0.0130103
0.346223	0.47097	0.0424234	0.553299	0.0132438
0.346581	0.471166	0.0424573	0.550935	0.0143811
0.346939	0.471243	0.0425177	0.555384	0.0154624
0.347297	0.471242	0.0425819	0.562261	0.0152322
0.347655	0.471384	0.0426711	0.560505	0.0151156
0.348013	0.471711	0.0427773	0.556619	0.0142149
0.348371	0.472138	0.0428298	0.550832	0.0137134
0.348729	0.472559	0.0428834	0.548958	0.0142193
0.349087	0.472936	0.0429425	0.551824	0.0161309
0.349445	0.473165	0.0430337	0.556955	0.0171365
0.349803	0.473433	0.0430775	0.559877	0.0162785
0.350161	0.473796	0.0431156	0.558102	0.016033
0.350519	0.474249	0.043036	0.556325	0.0167742
0.350877	0.474683	0.0429039	0.560393	0.0161022
0.351235	0.474822	0.0428906	0.565806	0.015588
0.351593	0.474798	0.0430287	0.559723	0.0146976
0.351951	0.474645	0.0432378	0.549059	0.0154954
0.352309	0.474783	0.0432947	0.540914	0.0163742
0.352667	0.475141	0.0431621	0.531204	0.0164074
0.353025	0.475752	0.0429892	0.520599	0.0162946
0.353383	0.476025	0.0428821	0.506808	0.0153169
0.353741	0.475997	0.0429504	0.496647	0.0144949
0.3541	0.475968	0.0431154	0.494158	0.0141595
0.354458	0.476524	0.043185	0.497862	0.015146
0.354816	0.477602	0.043116	0.503747	0.0156858
0.355174	0.478065	0.0430128	0.507111	0.0162499
0.355532	0.478198	0.0429276	0.512897	0.0164553
0.35589	0.477857	0.0428356	0.524688	0.0155649
0.356248	0.477405	0.0427061	0.536028	0.015094
0.356606	0.476893	0.0425928	0.542906	0.0145712
0.356964	0.476364	0.0425608	0.545987	0.0143988
0.357322	0.475977	0.0426383	0.548106	0.0147349
0.35768	0.475915	0.0426452	0.551219	0.0151011
0.358038	0.476281	0.0425507	0.552119	0.015491
0.358396	0.476834	0.0423562	0.556247	0.0154795
0.358754	0.477264	0.0421873	0.560503	0.0157119
0.359112	0.477609	0.0421133	0.557618	0.0148596
0.35947	0.477621	0.042085	0.554245	0.0144782
0.359828	0.477554	0.0421482	0.55049	0.0142988
0.360186	0.477517	0.0422235	0.548063	0.014758
0.360544	0.477749	0.0422519	0.544348	0.0147751
0.360902	0.478234	0.0423326	0.534413	0.0152012
0.36126	0.479036	0.0424392	0.525036	0.015284
0.361618	0.479906	0.0425216	0.523069	0.0155915
0.361976	0.480783	0.0425482	0.527841	0.0165551
0.362334	0.481432	0.0424846	0.532375	0.0171618
0.362692	0.482203	0.0423732	0.536162	0.0167587
0.36305	0.482813	0.0422105	0.536033	0.0164782
0.363409	0.483113	0.0420414	0.532143	0.0171144
0.363767	0.483359	0.0417938	0.531549	0.0172522
0.364125	0.483573	0.0415065	0.531953	0.0180884
0.364483	0.483487	0.0413399	0.532804	0.0186346
0.364841	0.483227	0.0412429	0.538131	0.0181732
0.365199	0.483465	0.0411078	0.539263	0.018318
0.365557	0.484396	0.040854	0.537709	0.0171253
0.365915	0.48523	0.0406349	0.535057	0.0163152
0.366273	0.485659	0.0405642	0.534821	0.015318
0.366631	0.485664	0.0405829	0.537051	0.0161711
0.366989	0.485427	0.040739	0.539139	0.0174894
0.367347	0.48527	0.0409161	0.535574	0.0176247
0.367705	0.485345	0.0410386	0.533533	0.0179352
0.368063	0.485561	0.0411668	0.537907	0.018203
0.368421	0.485907	0.0412438	0.549454	0.0182357
0.368779	0.486502	0.0412906	0.558366	0.0183892
0.369137	0.487193	0.0412016	0.556908	0.0188445
0.369495	0.48779	0.0409992	0.556199	0.0192352
0.369853	0.488179	0.0407547	0.550983	0.0189726
0.370211	0.488299	0.0404339	0.546363	0.0194507
0.370569	0.488323	0.0401111	0.545371	0.0204629
0.370927	0.488309	0.0399668	0.545332	0.0213601
0.371285	0.488341	0.039933	0.543842	0.0212784
0.371643	0.488701	0.0399872	0.547328	0.0218291
0.372001	0.489288	0.04005	0.563757	0.02233
0.372359	0.48977	0.0400818	0.57701	0.0223923
0.372718	0.490057	0.0401746	0.570218	0.0227693
0.373076	0.490517	0.040251	0.559301	0.0229151
0.373434	0.491083	0.0402732	0.552848	0.0237467
0.373792	0.491515	0.0402582	0.542634	0.0246447
0.37415	0.49214	0.0401634	0.533916	0.0253831
0.374508	0.492952	0.0400588	0.529034	0.0259692
0.374866	0.494142	0.0399425	0.527253	0.0266231
0.375224	0.495567	0.0399493	0.534746	0.0270737
0.375582	0.497131	0.040111	0.545288	0.0273607
0.37594	0.498929	0.0402826	0.547899	0.0271988
0.376298	0.500998	0.0403589	0.551946	0.0267581
0.376656	0.502713	0.0404644	0.555304	0.0267961
0.377014	0.503578	0.0405926	0.55712	0.0269301
0.377372	0.503886	0.0406815	0.560953	0.0271707
0.37773	0.503855	0.0406825	0.567643	0.0282422
0.378088	0.503706	0.0406019	0.571476	0.0290797
0.378446	0.503379	0.0404104	0.566642	0.0286188
0.378804	0.502933	0.0402377	0.561739	0.0275121
0.379162	0.502123	0.040046	0.563555	0.0265577
0.37952	0.501139	0.0398183	0.564626	0.0261243
0.379878	0.500306	0.0395674	0.565525	0.0256446
0.380236	0.499312	0.0395012	0.571538	0.0250782
0.380594	0.498483	0.0394736	0.579498	0.0246386
0.380952	0.498231	0.0394309	0.580978	0.0234908
0.38131	0.498439	0.0393435	0.580462	0.0231543
0.381668	0.498882	0.0392529	0.582153	0.0224654
0.382026	0.499473	0.0391573	0.57961	0.0224679
0.382385	0.499782	0.0390615	0.578112	0.0225608
0.382743	0.499132	0.0391507	0.572794	0.0228619
0.383101	0.498671	0.0392315	0.571077	0.0229903
0.383459	0.498463	0.0391499	0.57603	0.0230322
0.383817	0.498699	0.0390016	0.58025	0.0228219
0.384175	0.49887	0.0388357	0.588241	0.0213449
0.384533	0.498924	0.0386128	0.59175	0.0200659
0.384891	0.498842	0.0384135	0.589593	0.0201313
0.385249	0.498937	0.0382264	0.589116	0.0203418
0.385607	0.499059	0.037998	0.589773	0.020988
0.385965	0.49943	0.0378368	0.590549	0.0221895
0.386323	0.499333	0.0380629	0.600439	0.0239392
0.386681	0.499192	0.0385657	0.616173	0.0265186
0.387039	0.499286	0.0391715	0.628753	0.0283069
0.387397	0.499518	0.0396978	0.635978	0.0284734
0.387755	0.499313	0.0403141	0.636245	0.0282661
0.388113	0.499276	0.0408375	0.627937	0.0283844
0.388471	0.499392	0.0410603	0.619654	0.0284982
0.388829	0.499605	0.0411674	0.617865	0.0285918
0.389187	0.500023	0.0411561	0.618856	0.0287617
0.389545	0.500625	0.0410589	0.623579	0.0292025
0.389903	0.500949	0.0408807	0.626934	0.0299618
0.390261	0.501141	0.0406982	0.625449	0.0315996
0.390619	0.501459	0.0404612	0.621614	0.031359
0.390977	0.502132	0.0402518	0.621506	0.0305795
0.391335	0.502511	0.0400947	0.623546	0.030886
0.391694	0.502968	0.0400971	0.622649	0.0315297
0.392052	0.503411	0.0401576	0.620811	0.031715
0.39241	0.503654	0.0403228	0.622146	0.0316939
0.392768	0.503845	0.0405659	0.62292	0.0319555
0.393126	0.503952	0.0407269	0.628195	0.0320276
0.393484	0.503622	0.0406851	0.633177	0.0319178
0.393842	0.50313	0.0407926	0.639896	0.0317388
0.3942	0.50255	0.0407846	0.646753	0.0317486
0.394558	0.50215	0.0407393	0.652191	0.0319667
0.394916	0.501953	0.0406884	0.653272	0.0316832
0.395274	0.501598	0.0406491	0.649113	0.0318225
0.395632	0.501058	0.04069	0.64904	0.032098
0.39599	0.500562	0.040745	0.657449	0.0320898
0.396348	0.500286	0.0407461	0.670687	0.0321772
0.396706	0.500246	0.0408224	0.680621	0.0326437
0.397064	0.500107	0.040997	0.679548	0.0330649
0.397422	0.499841	0.0412515	0.677754	0.0327158
0.39778	0.499614	0.0414464	0.689708	0.0325626
0.398138	0.499377	0.0415301	0.710645	0.032467
0.398496	0.499245	0.0415509	0.712333	0.0326388
0.398854	0.499235	0.0415295	0.714833	0.0334272
0.399212	0.499268	0.0414527	0.713199	0.0343746
0.39957	0.499203	0.0414214	0.708094	0.0342895
0.399928	0.499297	0.0414013	0.703975	0.0335576
0.400286	0.499438	0.0413871	0.708764	0.0331814
0.400644	0.499617	0.0413957	0.718083	0.0341625
0.401003	0.499853	0.0414136	0.725701	0.0355514
0.401361	0.500244	0.0414003	0.725594	0.0367614
0.401719	0.500691	0.0413536	0.723729	0.0370286
0.402077	0.500909	0.0413895	0.720871	0.0369318
0.402435	0.500967	0.041435	0.723109	0.036635
0.402793	0.501102	0.0414855	0.730595	0.0371762
0.403151	0.501337	0.0414313	0.743053	0.0392184
0.403509	0.501557	0.0414644	0.744501	0.0416635
0.403867	0.501762	0.0414649	0.73876	0.0415517
0.404225	0.501764	0.0414996	0.749156	0.0395125
0.404583	0.501531	0.0416704	0.764498	0.0378743
0.404941	0.501095	0.0419373	0.768518	0.0376231
0.405299	0.500847	0.0421294	0.765225	0.0375677
0.405657	0.501025	0.0422063	0.766476	0.0373059
0.406015	0.501276	0.0423078	0.761598	0.0377541
0.406373	0.501486	0.0423542	0.749378	0.0392302
0.406731	0.501416	0.0423849	0.741569	0.0410989
0.407089	0.501185	0.0424395	0.742403	0.0420717
0.407447	0.501013	0.0425648	0.743471	0.0429479
0.407805	0.501043	0.042659	0.743789	0.0437601
0.408163	0.501015	0.0425697	0.746869	0.045174
0.408521	0.500919	0.0424215	0.7548	0.0473574
0.408879	0.500721	0.0422883	0.758724	0.0489174
0.409237	0.500258	0.0421961	0.761022	0.0496652
0.409595	0.499633	0.0422153	0.761249	0.0490198
0.409953	0.499027	0.0423444	0.757509	0.0473555
0.410311	0.498766	0.0425289	0.755721	0.0469385
0.41067	0.498988	0.0427644	0.75206	0.0484182
0.411028	0.499279	0.0430122	0.745867	0.0500665
0.411386	0.499312	0.043263	0.738791	0.0510434
0.411744	0.499282	0.0434111	0.737941	0.0514888
0.412102	0.499319	0.0435212	0.732459	0.0515235
0.41246	0.499576	0.0435455	0.724851	0.051474
0.412818	0.5	0.0435015	0.723475	0.051807
0.413176	0.500223	0.043424	0.722658	0.0531738
0.413534	0.500354	0.0434318	0.715397	0.0550247
0.413892	0.500476	0.0433913	0.709874	0.0555491
0.41425	0.500855	0.0431988	0.714736	0.0564821
0.414608	0.501303	0.0429866	0.72609	0.0574327
0.414966	0.501851	0.042755	0.735557	0.0570787
0.415324	0.502242	0.0425815	0.734984	0.0565022
0.415682	0.502315	0.0426267	0.733638	0.0575015
0.41604	0.502605	0.0426914	0.737163	0.0590596
0.416398	0.502949	0.042672	0.751292	0.0610006
0.416756	0.503406	0.0426153	0.768573	0.0623921
0.417114	0.50369	0.0424816	0.780138	0.0624914
0.417472	0.503789	0.0423385	0.790307	0.0623178
0.41783	0.503881	0.0422029	0.794081	0.0621499
0.418188	0.503821	0.0420129	0.781826	0.0618551
0.418546	0.503577	0.0418369	0.771188	0.0610983
0.418904	0.502917	0.0417245	0.761338	0.0602136
0.419262	0.502279	0.0415836	0.750426	0.0605383
0.41962	0.501759	0.0415842	0.738975	0.0615793
0.419979	0.501322	0.0416476	0.728966	0.0624355
0.420337	0.501323	0.0416543	0.723863	0.0615199
0.420695	0.501735	0.041572	0.727576	0.0599753
0.421053	0.502155	0.0414221	0.730308	0.0598684
0.421411	0.502177	0.0411771	0.731364	0.060803
0.421769	0.50203	0.0409526	0.728615	0.0621822
0.422127	0.501564	0.0408503	0.725983	0.0630586
0.422485	0.500982	0.0408027	0.726336	0.062859
0.422843	0.50093	0.0408036	0.724006	0.0623219
0.423201	0.501404	0.0408419	0.722489	0.0610916
0.423559	0.501693	0.0409421	0.727398	0.0611548
0.423917	0.501712	0.0409791	0.731583	0.0617531
0.424275	0.501531	0.0409977	0.730034	0.0632476
0.424633	0.501238	0.0409997	0.720897	0.0642992
0.424991	0.500706	0.0410594	0.714566	0.0652025
0.425349	0.500286	0.0410754	0.714138	0.0675803
0.425707	0.500195	0.0410538	0.717688	0.0703888
0.426065	0.50042	0.0410705	0.726993	0.0707295
0.426423	0.501254	0.0410801	0.731359	0.0689347
0.426781	0.501884	0.0410811	0.724345	0.0680414
0.427139	0.502005	0.0411325	0.717192	0.0688442
0.427497	0.501862	0.0414141	0.711566	0.0696728
0.427855	0.501424	0.0416698	0.706167	0.0691421
0.428213	0.500917	0.0419012	0.701103	0.067783
0.428571	0.500354	0.0421451	0.697601	0.0671106
0.428929	0.499601	0.0423439	0.699984	0.0665257
0.429288	0.498801	0.0423933	0.705207	0.0643557
0.429646	0.4979	0.042413	0.706847	0.061683
0.430004	0.497095	0.042412	0.704819	0.0602441
0.430362	0.496677	0.0423004	0.701753	0.0600796
0.43072	0.496527	0.0421426	0.696717	0.0605937
0.431078	0.496189	0.0419825	0.687396	0.0615111
0.431436	0.496011	0.041828	0.680948	0.0623119
0.431794	0.495933	0.0416824	0.67366	0.0639021
0.432152	0.495679	0.0415145	0.664784	0.0658346
0.43251	0.495436	0.0413814	0.657596	0.0662352
0.432868	0.495204	0.0412267	0.6566	0.0671668
0.433226	0.494962	0.0410969	0.656838	0.068217
0.433584	0.494895	0.041014	0.652631	0.0689045
0.433942	0.494893	0.0408635	0.649205	0.0681993
0.4343	0.495047	0.040634	0.647262	0.0668995
0.434658	0.495248	0.0403819	0.638261	0.0661463
0.435016	0.495345	0.0401108	0.630239	0.0665332
0.435374	0.495619	0.0399315	0.624219	0.0673726
0.435732	0.496218	0.0397397	0.618844	0.0676886
0.43609	0.496719	0.0395845	0.609837	0.0676955
0.436448	0.497134	0.0394426	0.600312	0.0676587
0.436806	0.497459	0.0392782	0.592119	0.0670876
0.437164	0.49778	0.0391454	0.586793	0.0679621
0.437522	0.497911	0.0390747	0.584333	0.0693748
0.43788	0.497933	0.0389835	0.582381	0.0706777
0.438238	0.497889	0.0389438	0.576724	0.0711663
0.438596	0.497648	0.0389492	0.571524	0.0708527
0.438955	0.497196	0.0390191	0.566085	0.0723244
0.439313	0.496889	0.0389955	0.560911	0.0750664
0.439671	0.496747	0.0388914	0.556556	0.076929
0.440029	0.496723	0.0387416	0.552416	0.0775985
0.440387	0.496643	0.0386771	0.549036	0.0793019
0.440745	0.496508	0.0387114	0.544753	0.080776
0.441103	0.496133	0.0388873	0.540567	0.0811591
0.441461	0.49566	0.0391092	0.536762	0.080888
0.441819	0.495334	0.0391925	0.531186	0.0822351
0.442177	0.49505	0.0391826	0.522715	0.0826859
0.442535	0.494951	0.0390834	0.511072	0.0813385
0.442893	0.495072	0.0390189	0.501097	0.0808181
0.443251	0.495345	0.0390156	0.494694	0.0827036
0.443609	0.495715	0.0390891	0.490047	0.0848101
0.443967	0.496027	0.0391669	0.486715	0.0849675
0.444325	0.496586	0.0391416	0.483959	0.0831239
0.444683	0.497219	0.0390331	0.481263	0.0811694
0.445041	0.497592	0.0389243	0.476553	0.0803312
0.445399	0.497811	0.0388895	0.472661	0.079631
0.445757	0.497618	0.0390061	0.467793	0.0780306
0.446115	0.497395	0.0391574	0.461443	0.0790654
0.446473	0.497925	0.0391546	0.456127	0.0806188
0.446831	0.499181	0.038835	0.450647	0.0818595
0.447189	0.500242	0.038589	0.444375	0.0831929
0.447547	0.500222	0.0384979	0.43728	0.0847721
0.447905	0.499933	0.0384667	0.429632	0.086638
0.448264	0.499827	0.0384592	0.422461	0.0883446
0.448622	0.500186	0.0384627	0.416984	0.0878393
0.44898	0.501193	0.0385107	0.41139	0.0855671
0.449338	0.502453	0.0385438	0.405875	0.084614
0.449696	0.503242	0.0385871	0.398437	0.0862132
0.450054	0.503894	0.0385497	0.391557	0.0884962
0.450412	0.504337	0.0384516	0.385923	0.0892549
0.45077	0.504453	0.0383889	0.38025	0.089509
0.451128	0.504241	0.0384015	0.374962	0.0917949
0.451486	0.504183	0.0384531	0.371951	0.0949335
0.451844	0.503681	0.0384645	0.369539	0.0960728
0.452202	0.502988	0.0384437	0.365578	0.0938484
0.45256	0.502309	0.0383476	0.36335	0.0901333
0.452918	0.501651	0.0382577	0.362327	0.0887199
0.453276	0.501424	0.0381228	0.361904	0.0887669
0.453634	0.501542	0.037949	0.360261	0.0893382
0.453992	0.50183	0.0378468	0.358314	0.0907966
0.45435	0.501869	0.037836	0.356548	0.0934952
0.454708	0.502053	0.0378718	0.356397	0.0953762
0.455066	0.502323	0.0378393	0.354413	0.0949436
0.455424	0.502334	0.037937	0.350582	0.0941191
0.455782	0.501648	0.0381243	0.346179	0.0933743
0.45614	0.50072	0.0382904	0.340815	0.0938739
0.456498	0.499838	0.0384364	0.335721	0.0959327
0.456856	0.499222	0.0386056	0.331793	0.0963806
0.457214	0.499301	0.0386916	0.328141	0.0949089
0.457573	0.500166	0.0385944	0.323869	0.0935867
0.457931	0.500768	0.0384335	0.321232	0.0937222
0.458289	0.500976	0.0382594	0.320084	0.0951722
0.458647	0.500995	0.0380337	0.317784	0.0964184
0.459005	0.501051	0.0379043	0.315742	0.0961887
0.459363	0.501288	0.0378659	0.314809	0.0947443
0.459721	0.501635	0.0377986	0.31435	0.093777
0.460079	0.502264	0.0376741	0.311239	0.093999
0.460437	0.502968	0.0375363	0.305627	0.0936291
0.460795	0.503277	0.0374668	0.300511	0.091925
0.461153	0.503544	0.0372442	0.298063	0.090507
0.461511	0.503844	0.0369898	0.297599	0.0907525
0.461869	0.504371	0.0367514	0.296065	0.0900449
0.462227	0.505305	0.0365261	0.294489	0.0882681
0.462585	0.506371	0.0362912	0.294353	0.0854291
0.462943	0.506658	0.0362105	0.293024	0.081785
0.463301	0.506001	0.0362625	0.290427	0.0780528
0.463659	0.504794	0.0365145	0.288926	0.075329
0.464017	0.503908	0.036754	0.286133	0.0730264
0.464375	0.503288	0.0368853	0.283619	0.0694149
0.464733	0.502779	0.0368716	0.280766	0.0661544
0.465091	0.502236	0.0368379	0.277231	0.0641251
0.465449	0.501747	0.0368375	0.273443	0.0640448
0.465807	0.501712	0.0369104	0.268709	0.0621584
0.466165	0.501867	0.0369915	0.265343	0.0587908
0.466523	0.502395	0.0370766	0.263694	0.0568486
0.466881	0.503269	0.0371168	0.262804	0.0586313
0.46724	0.504247	0.0372097	0.260935	0.0603388
0.467598	0.504893	0.0373105	0.259292	0.0610484
0.467956	0.505562	0.0373631	0.256841	0.0593221
0.468314	0.506073	0.0372735	0.256179	0.0571778
0.468672	0.506605	0.0371514	0.257567	0.0552014
0.46903	0.506995	0.0370649	0.259251	0.0534386
0.469388	0.50748	0.0368044	0.258359	0.05278
0.469746	0.507798	0.0365123	0.254278	0.0547211
0.470104	0.507949	0.0363004	0.251691	0.0567364
0.470462	0.508122	0.0361479	0.251718	0.0577502
0.47082	0.508465	0.036155	0.251406	0.0573603
0.471178	0.50875	0.0362931	0.25107	0.0574767
0.471536	0.508508	0.0365311	0.251662	0.0580072
0.471894	0.507525	0.0368278	0.252397	0.0588467
0.472252	0.506366	0.0370565	0.254824	0.060193
0.47261	0.505305	0.0372154	0.258149	0.0630222
0.472968	0.504388	0.0372583	0.261219	0.0660495
0.473326	0.503584	0.0373197	0.261164	0.0684155
0.473684	0.502924	0.0373999	0.260256	0.0703469
0.474042	0.502342	0.0375426	0.260102	0.0699739
0.4744	0.50147	0.0377003	0.26047	0.0692923
0.474758	0.500647	0.0378133
0.475116	0.500412	0.0378836
0.475474	0.500952	0.0378532
0.475832	0.501874	0.0377173
0.47619	0.502752	0.0375778
0.476549	0.503263	0.037499
0.476907	0.503285	0.0375374
0.477265	0.50306	0.0376294
0.477623	0.502757	0.0377453
0.477981	0.50263	0.0378206
0.478339	0.502736	0.0378777
0.478697	0.50294	0.0379936
0.479055	0.502818	0.0382701
0.479413	0.50292	0.0385107
0.479771	0.503283	0.0387633
0.480129	0.503542	0.0389865
0.480487	0.504168	0.0391835
0.480845	0.505128	0.0392841
0.481203	0.505967	0.0394524
0.481561	0.506497	0.0396686
0.481919	0.506563	0.0398934
0.482277	0.506286	0.0400444
0.482635	0.505909	0.0402431
0.482993	0.505642	0.0404564
0.483351	0.505424	0.0405152
0.483709	0.505423	0.0404803
0.484067	0.505398	0.0404041
0.484425	0.505227	0.0403569
0.484783	0.505379	0.0402848
0.485141	0.505434	0.0402519
0.485499	0.50564	0.0402938
0.485858	0.50577	0.0404066
0.486216	0.505657	0.0404809
0.486574	0.505759	0.0404488
0.486932	0.505937	0.0401984
0.48729	0.506196	0.0400162
0.487648	0.506307	0.0397838
0.488006	0.506567	0.0395786
0.488364	0.50705	0.0393791
0.488722	0.507531	0.0390794
0.48908	0.50807	0.0388045
0.489438	0.50923	0.038461
0.489796	0.51062	0.0379108
0.490154	0.512028	0.0373685
0.490512	0.512209	0.0374331
0.49087	0.511767	0.0377626
0.491228	0.511434	0.0379408
0.491586	0.511433	0.0379574
0.491944	0.511652	0.0378418
0.492302	0.512149	0.037771
0.49266	0.512107	0.0377995
0.493018	0.511858	0.0379344
0.493376	0.511554	0.0379301
0.493734	0.511464	0.037826
0.494092	0.511476	0.0377272
0.49445	0.51171	0.0375072
0.494808	0.512212	0.03724
0.495166	0.512775	0.0371387
0.495525	0.513508	0.0371794
0.495883	0.514481	0.0371913
0.496241	0.515553	0.0371455
0.496599	0.516219	0.0371982
0.496957	0.516429	0.0372372
0.497315	0.51642	0.0372246
0.497673	0.516414	0.0372343
0.498031	0.516216	0.0372287
0.498389	0.516176	0.0371484
0.498747	0.51659	0.0370618
0.499105	0.516865	0.0370102
0.499463	0.516668	0.0369687
0.499821	0.516258	0.0369027
0.500179	0.515928	0.0368208
0.500537	0.515151	0.0368741
0.500895	0.514213	0.0369756
0.501253	0.513539	0.0371279
0.501611	0.513057	0.0372651
0.501969	0.512719	0.0373354
0.502327	0.512735	0.0373005
0.502685	0.513102	0.0371339
0.503043	0.5137	0.036938
0.503401	0.514483	0.0366729
0.503759	0.515385	0.0364143
0.504117	0.516118	0.0362171
0.504475	0.516773	0.0362156
0.504834	0.517593	0.0362103
0.505192	0.518445	0.0360998
0.50555	0.519501	0.0358224
0.505908	0.520829	0.0354708
0.506266	0.521286	0.0352495
0.506624	0.520884	0.0353154
0.506982	0.520863	0.0352393
0.50734	0.521117	0.0350424
0.507698	0.521218	0.0347506
0.508056	0.521489	0.034431
0.508414	0.522018	0.0340965
0.508772	0.5229	0.033668
0.50913	0.523555	0.0333503
0.509488	0.523229	0.033337
0.509846	0.521947	0.0335539
0.510204	0.520785	0.0336169
0.510562	0.520054	0.0336554
0.51092	0.519165	0.0338422
0.511278	0.518565	0.033859
0.511636	0.518377	0.0335799
0.511994	0.5184	0.033215
0.512352	0.517934	0.0333388
0.51271	0.517342	0.0336908
0.513068	0.517122	0.0340767
0.513426	0.517193	0.0343966
0.513784	0.517437	0.034702
0.514142	0.517766	0.0351092
0.514501	0.518383	0.0354898
0.514859	0.518933	0.0359257
0.515217	0.519504	0.0364634
0.515575	0.520292	0.0369265
0.515933	0.521642	0.0371058
0.516291	0.522864	0.0371735
0.516649	0.523769	0.0371863
0.517007	0.523567	0.0371249
0.517365	0.522426	0.0370748
0.517723	0.521609	0.036911
0.518081	0.521232	0.036659
0.518439	0.52092	0.0365447
0.518797	0.520519	0.0365824
0.519155	0.519953	0.0366697
0.519513	0.519194	0.0367667
0.519871	0.518361	0.0368197
0.520229	0.517246	0.0369429
0.520587	0.516407	0.0370645
0.520945	0.515835	0.0371444
0.521303	0.515752	0.037134
0.521661	0.515759	0.0370328
0.522019	0.515629	0.0369267
0.522377	0.515288	0.0370319
0.522735	0.51485	0.0370906
0.523093	0.5145	0.0371939
0.523451	0.513919	0.0373195
0.52381	0.512889	0.0373165
0.524168	0.512175	0.0372525
0.524526	0.511815	0.0372862
0.524884	0.511695	0.0373504
0.525242	0.511662	0.0373769
0.5256	0.511832	0.0372875
0.525958	0.512148	0.0371089
0.526316	0.512592	0.036872
0.526674	0.512931	0.0366527
0.527032	0.513238	0.0365036
0.52739	0.513741	0.0364275
0.527748	0.514225	0.0363575
0.528106	0.514566	0.0362728
0.528464	0.514885	0.0361377
0.528822	0.515122	0.035946
0.52918	0.515282	0.0357195
0.529538	0.515466	0.0354735
0.529896	0.51558	0.0352546
0.530254	0.515555	0.0350441
0.530612	0.515884	0.0348899
0.53097	0.516646	0.0347125
0.531328	0.517683	0.0345348
0.531686	0.518557	0.0343607
0.532044	0.519201	0.0342384
0.532402	0.519602	0.0342316
0.53276	0.519812	0.0342538
0.533119	0.51997	0.0343464
0.533477	0.520175	0.0344558
0.533835	0.520371	0.0346355
0.534193	0.520606	0.0348943
0.534551	0.520769	0.0351771
0.534909	0.521014	0.0354851
0.535267	0.521216	0.0358302
0.535625	0.521272	0.0361615
0.535983	0.521121	0.0365007
0.536341	0.520514	0.0369862
0.536699	0.519737	0.0375721
0.537057	0.518956	0.0381232
0.537415	0.518312	0.0385559
0.537773	0.517723	0.0390296
0.538131	0.516901	0.0397203
0.538489	0.516258	0.0402626
0.538847	0.515778	0.040659
0.539205	0.51568	0.0408757
0.539563	0.515852	0.0409501
0.539921	0.515525	0.041131
0.540279	0.51501	0.0413008
0.540637	0.514466	0.041312
0.540995	0.514195	0.0412052
0.541353	0.513978	0.04117
0.541711	0.513333	0.0413011
0.542069	0.512676	0.0415692
0.542427	0.512643	0.0418131
0.542786	0.512703	0.0418643
0.543144	0.51271	0.0418365
0.543502	0.51258	0.041754
0.54386	0.512513	0.0416182
0.544218	0.512416	0.0415523
0.544576	0.512246	0.0416406
0.544934	0.512297	0.0418374
0.545292	0.512524	0.0420207
0.54565	0.513059	0.0421665
0.546008	0.513678	0.0422072
0.546366	0.51429	0.0421691
0.546724	0.514947	0.0420628
0.547082	0.515663	0.0419365
0.54744	0.515932	0.0417508
0.547798	0.515635	0.0415179
0.548156	0.515064	0.0415732
0.548514	0.514078	0.0417167
0.548872	0.51325	0.0419639
0.54923	0.512456	0.0421626
0.549588	0.511913	0.0420627
0.549946	0.511711	0.0418568
0.550304	0.511137	0.0415435
0.550662	0.510145	0.0411809
0.55102	0.508882	0.0408436
0.551378	0.507686	0.0405251
0.551736	0.506539	0.0401306
0.552095	0.505614	0.0399116
0.552453	0.505032	0.0397407
0.552811	0.504735	0.0395936
0.553169	0.504816	0.0394471
0.553527	0.505156	0.0392888
0.553885	0.505476	0.0391838
0.554243	0.505627	0.0391534
0.554601	0.505801	0.0391212
0.554959	0.505957	0.03903
0.555317	0.506026	0.0388561
0.555675	0.506178	0.0385478
0.556033	0.506319	0.0382443
0.556391	0.50646	0.037916
0.556749	0.50649	0.0376785
0.557107	0.506242	0.0376316
0.557465	0.505783	0.0377745
0.557823	0.505654	0.0378549
0.558181	0.506015	0.0377295
0.558539	0.50667	0.0373654
0.558897	0.507762	0.0369101
0.559255	0.509254	0.0364255
0.559613	0.511245	0.0358538
0.559971	0.514061	0.0353591
0.560329	0.516408	0.0351435
0.560687	0.517756	0.0351394
0.561045	0.518792	0.0352482
0.561404	0.519123	0.0352717
0.561762	0.519283	0.0350851
0.56212	0.519865	0.034675
0.562478	0.520747	0.0341232
0.562836	0.521414	0.0335816
0.563194	0.521724	0.0332781
0.563552	0.52143	0.0334178
0.56391	0.520528	0.0339362
0.564268	0.519149	0.0347272
0.564626	0.51779	0.0354891
0.564984	0.516717	0.0360891
0.565342	0.516026	0.0364835
0.5657	0.51542	0.0368344
0.566058	0.514842	0.0371044
0.566416	0.514243	0.0373439
0.566774	0.513644	0.0375705
0.567132	0.513279	0.0377204
0.56749	0.513321	0.0378442
0.567848	0.513704	0.0379478
0.568206	0.514083	0.0380064
0.568564	0.514498	0.0381422
0.568922	0.514682	0.0383792
0.56928	0.514594	0.0386339
0.569638	0.514504	0.0387577
0.569996	0.514458	0.0387136
0.570354	0.514804	0.0386552
0.570712	0.515632	0.038553
0.571071	0.516523	0.0385058
0.571429	0.517384	0.0384345
0.571787	0.518111	0.0381612
0.572145	0.518472	0.0377451
0.572503	0.518902	0.0373787
0.572861	0.518795	0.037147
0.573219	0.518204	0.0372903
0.573577	0.517685	0.0377777
0.573935	0.517979	0.0380157
0.574293	0.518442	0.0381354
0.574651	0.518858	0.0383184
0.575009	0.519142	0.0386215
0.575367	0.519044	0.0387785
0.575725	0.519058	0.038738
0.576083	0.518507	0.0385555
0.576441	0.517821	0.0384703
0.576799	0.517376	0.0384489
0.577157	0.517517	0.0383805
0.577515	0.518179	0.0382419
0.577873	0.519123	0.0382106
0.578231	0.519853	0.0381924
0.578589	0.520336	0.0381657
0.578947	0.52038	0.0380413
0.579305	0.520262	0.037895
0.579663	0.520304	0.0379237
0.580021	0.520525	0.0378955
0.58038	0.521002	0.0379533
0.580738	0.521457	0.0380538
0.581096	0.521593	0.0380225
0.581454	0.522095	0.0378458
0.581812	0.522536	0.0375691
0.58217	0.523071	0.0372762
0.582528	0.524151	0.037019
0.582886	0.525419	0.036847
0.583244	0.526751	0.0368307
0.583602	0.527657	0.0369192
0.58396	0.528797	0.0372631
0.584318	0.529604	0.0375838
0.584676	0.53032	0.0377485
0.585034	0.531509	0.0377887
0.585392	0.53276	0.0377603
0.58575	0.534225	0.0376746
0.586108	0.536028	0.0374676
0.586466	0.537927	0.0372591
0.586824	0.539986	0.0371209
0.587182	0.542392	0.0371219
0.58754	0.544251	0.0371197
0.587898	0.545802	0.0372707
0.588256	0.547088	0.0375121
0.588614	0.547819	0.0376437
0.588972	0.547289	0.0374991
0.58933	0.546032	0.0371362
0.589689	0.545049	0.0368504
0.590047	0.545148	0.0367344
0.590405	0.546135	0.0367607
0.590763	0.546923	0.0368
0.591121	0.546824	0.0369356
0.591479	0.546293	0.0373649
0.591837	0.545079	0.0379544
0.592195	0.543732	0.0384201
0.592553	0.542524	0.0386809
0.592911	0.541065	0.0387868
0.593269	0.53963	0.0389281
0.593627	0.53768	0.0391222
0.593985	0.535697	0.0390945
0.594343	0.534251	0.0388885
0.594701	0.533205	0.03861
0.595059	0.532602	0.0384851
0.595417	0.531792	0.0384112
0.595775	0.53062	0.0384192
0.596133	0.529278	0.0385432
0.596491	0.528392	0.0386958
0.596849	0.527995	0.0388441
0.597207	0.528107	0.0388787
0.597565	0.528667	0.0388021
0.597923	0.529414	0.0387499
0.598281	0.529983	0.0387303
0.598639	0.530108	0.0387375
0.598997	0.529506	0.0388075
0.599356	0.528609	0.0386977
0.599714	0.527876	0.0385802
0.600072	0.527359	0.0386149
0.60043	0.526786	0.0387137
0.600788	0.526418	0.0387425
0.601146	0.526417	0.0387279
0.601504	0.526027	0.0389557
0.601862	0.525359	0.0393251
0.60222	0.524496	0.0397178
0.602578	0.523991	0.0400591
0.602936	0.523774	0.0403051
0.603294	0.523368	0.0404087
0.603652	0.523369	0.040309
0.60401	0.523603	0.0401082
0.604368	0.523871	0.0398634
0.604726	0.524211	0.039654
0.605084	0.524561	0.0394533
0.605442	0.524867	0.0393418
0.6058	0.524949	0.0394031
0.606158	0.524509	0.039631
0.606516	0.52377	0.0399622
0.606874	0.523266	0.0401601
0.607232	0.52358	0.0402137
0.60759	0.524039	0.0403259
0.607948	0.52481	0.040443
0.608306	0.526037	0.0405091
0.608665	0.527382	0.0404142
0.609023	0.52866	0.0401313
0.609381	0.5298	0.0397084
0.609739	0.530351	0.0392574
0.610097	0.530465	0.038888
0.610455	0.530161	0.0386918
0.610813	0.529565	0.0387037
0.611171	0.528939	0.0388325
0.611529	0.52892	0.0390881
0.611887	0.529489	0.039409
0.612245	0.530667	0.0398386
0.612603	0.531728	0.0402168
0.612961	0.532336	0.0405148
0.613319	0.532856	0.0405909
0.613677	0.533653	0.0404766
0.614035	0.534655	0.0403342
0.614393	0.53519	0.0402143
0.614751	0.535434	0.0401249
0.615109	0.535639	0.0399551
0.615467	0.535615	0.0399382
0.615825	0.534668	0.0399423
0.616183	0.53382	0.0399085
0.616541	0.533682	0.0396707
0.616899	0.534301	0.0394655
0.617257	0.535511	0.0394653
0.617615	0.536707	0.0393252
0.617974	0.537804	0.0391746
0.618332	0.539425	0.0390784
0.61869	0.540147	0.0392139
0.619048	0.539588	0.0396024
0.619406	0.538768	0.0400096
0.619764	0.537526	0.0404675
0.620122	0.536086	0.0409997
0.62048	0.534828	0.0415904
0.620838	0.534292	0.0421657
0.621196	0.534283	0.0425975
0.621554	0.534481	0.0428299
0.621912	0.53451	0.042941
0.62227	0.534118	0.0429543
0.622628	0.53422	0.042972
0.622986	0.53516	0.0430229
0.623344	0.536214	0.0430865
0.623702	0.537422	0.0432102
0.62406	0.538602	0.0433534
0.624418	0.538804	0.0434137
0.624776	0.538007	0.0435026
0.625134	0.537184	0.043479
0.625492	0.536899	0.0433441
0.62585	0.537236	0.0432095
0.626208	0.53812	0.0430487
0.626566	0.539277	0.0428707
0.626924	0.539984	0.0427081
0.627282	0.539936	0.0426078
0.627641	0.539592	0.0426094
0.627999	0.539785	0.0425139
0.628357	0.540222	0.0422586
0.628715	0.539986	0.0418378
0.629073	0.539676	0.0414201
0.629431	0.539825	0.0410363
0.629789	0.539121	0.0409367
0.630147	0.5384	0.0410073
0.630505	0.537985	0.0410214
0.630863	0.53764	0.040974
0.631221	0.537582	0.0407722
0.631579	0.53796	0.0403697
0.631937	0.538477	0.0400145
0.632295	0.538348	0.0398992
0.632653	0.537947	0.0401463
0.633011	0.537696	0.0405593
0.633369	0.538533	0.0408874
0.633727	0.539868	0.0410795
0.634085	0.541377	0.0412037
0.634443	0.542792	0.0412623
0.634801	0.543972	0.0409042
0.635159	0.545151	0.0398974
0.635517	0.547019	0.0387589
0.635875	0.548753	0.0376386
0.636233	0.550858	0.0368458
0.636591	0.553404	0.0361815
0.63695	0.555069	0.0357377
0.637308	0.556113	0.0357931
0.637666	0.556932	0.0360463
0.638024	0.557555	0.0363727
0.638382	0.55807	0.0366764
0.63874	0.558537	0.0366806
0.639098	0.559028	0.0362782
0.639456	0.559158	0.0360437
0.639814	0.558781	0.0359858
0.640172	0.558442	0.0360422
0.64053	0.558449	0.0360111
0.640888	0.558476	0.036027
0.641246	0.558153	0.0362529
0.641604	0.557548	0.0366032
0.641962	0.556809	0.036965
0.64232	0.556775	0.0371876
0.642678	0.557349	0.0372991
0.643036	0.557636	0.0374032
0.643394	0.557432	0.0375859
0.643752	0.556883	0.0376597
0.64411	0.556557	0.0377129
0.644468	0.556397	0.0375932
0.644826	0.556516	0.0376937
0.645184	0.556496	0.0379452
0.645542	0.556701	0.0385765
0.6459	0.556556	0.0393623
0.646259	0.556732	0.0400346
0.646617	0.556572	0.0407053
0.646975	0.55611	0.04088
0.647333	0.55607	0.040873
0.647691	0.556368	0.0407213
0.648049	0.556823	0.04059
0.648407	0.557261	0.0405386
0.648765	0.558049	0.0402916
0.649123	0.55887	0.0398824
0.649481	0.55926	0.0395284
0.649839	0.559815	0.0394307
0.650197	0.56039	0.0394237
0.650555	0.561339	0.0393531
0.650913	0.562969	0.0390816
0.651271	0.563905	0.0386014
0.651629	0.56523	0.038048
0.651987	0.566726	0.0375412
0.652345	0.566941	0.0374422
0.652703	0.566576	0.0374908
0.653061	0.566684	0.0373814
0.653419	0.567596	0.0372679
0.653777	0.56941	0.0371234
0.654135	0.572178	0.0370989
0.654493	0.575961	0.0369424
0.654851	0.580391	0.0365716
0.655209	0.585278	0.0360366
0.655567	0.589363	0.0354892
0.655926	0.591738	0.0350853
0.656284	0.593219	0.0349931
0.656642	0.593	0.0353218
0.657	0.590626	0.0358262
0.657358	0.588208	0.0363327
0.657716	0.586603	0.0366717
0.658074	0.585666	0.0368089
0.658432	0.584874	0.0369825
0.65879	0.58406	0.0372191
0.659148	0.58362	0.0373523
0.659506	0.58372	0.0373798
0.659864	0.58397	0.0373045
0.660222	0.584243	0.0372287
0.66058	0.584259	0.0375015
0.660938	0.58421	0.0378189
0.661296	0.58416	0.0379492
0.661654	0.584524	0.0378438
0.662012	0.585536	0.037609
0.66237	0.586495	0.037327
0.662728	0.587598	0.0372149
0.663086	0.588269	0.0371611
0.663444	0.587371	0.0370373
0.663802	0.585899	0.037113
0.66416	0.584161	0.0376859
0.664518	0.582597	0.0383688
0.664876	0.581419	0.0389552
0.665235	0.580303	0.0395181
0.665593	0.579126	0.0401625
0.665951	0.5783	0.040959
0.666309	0.577782	0.041576
0.666667	0.577956	0.042189
0.667025	0.578612	0.042696
0.667383	0.580039	0.043224
0.667741	0.581756	0.0438786
0.668099	0.583523	0.0444405
0.668457	0.585656	0.0449277
0.668815	0.587671	0.0449009
0.669173	0.589065	0.0445224
0.669531	0.590358	0.0440394
0.669889	0.591778	0.0436247
0.670247	0.593095	0.0433204
0.670605	0.594313	0.0427512
0.670963	0.594737	0.0422889
0.671321	0.59432	0.0420787
0.671679	0.592988	0.0419232
0.672037	0.591717	0.0416583
0.672395	0.590289	0.0412778
0.672753	0.588496	0.0411066
0.673111	0.586377	0.040646
0.673469	0.584761	0.0399892
0.673827	0.583993	0.0394448
0.674185	0.583094	0.03915
0.674544	0.582745	0.0387825
0.674902	0.583038	0.0381632
0.67526	0.583846	0.0374489
0.675618	0.584673	0.0367919
0.675976	0.585073	0.0365033
0.676334	0.584897	0.0363506
0.676692	0.584377	0.0361051
0.67705	0.583611	0.0362143
0.677408	0.583025	0.0366266
0.677766	0.583401	0.0373148
0.678124	0.584734	0.0380208
0.678482	0.586459	0.0387843
0.67884	0.58774	0.0395782
0.679198	0.588935	0.0404491
0.679556	0.590295	0.0412043
0.679914	0.591915	0.0418675
0.680272	0.593703	0.0425102
0.68063	0.595852	0.0429379
0.680988	0.598349	0.0431457
0.681346	0.601157	0.0432518
0.681704	0.602718	0.0429274
0.682062	0.603108	0.0429807
0.68242	0.6024	0.0433909
0.682778	0.601108	0.043955
0.683136	0.60004	0.0446607
0.683494	0.59964	0.0452063
0.683852	0.59931	0.0456691
0.684211	0.59917	0.0461138
0.684569	0.598962	0.0465176
0.684927	0.598893	0.0467827
0.685285	0.598921	0.0468688
0.685643	0.599027	0.0467154
0.686001	0.599366	0.0466467
0.686359	0.599572	0.0466795
0.686717	0.60005	0.0467595
0.687075	0.600534	0.0465223
0.687433	0.60114	0.0459667
0.687791	0.601784	0.0452635
0.688149	0.602477	0.0443087
0.688507	0.603273	0.0432931
0.688865	0.604142	0.0421541
0.689223	0.604985	0.0410697
0.689581	0.605966	0.0401121
0.689939	0.606543	0.0393278
0.690297	0.607256	0.0388564
0.690655	0.607838	0.0386429
0.691013	0.607652	0.0385681
0.691371	0.607251	0.0385203
0.691729	0.607391	0.0384314
0.692087	0.60828	0.038349
0.692445	0.610011	0.037954
0.692803	0.61199	0.0377235
0.693161	0.613274	0.0377012
0.69352	0.614596	0.038102
0.693878	0.616495	0.0383846
0.694236	0.619648	0.038308
0.694594	0.622871	0.0382431
0.694952	0.626016	0.0385993
0.69531	0.628467	0.0392014
0.695668	0.630439	0.03963
0.696026	0.632535	0.0395774
0.696384	0.634957	0.039565
0.696742	0.637219	0.0394645
0.6971	0.638493	0.0391508
0.697458	0.638018	0.0379823
0.697816	0.636933	0.0363648
0.698174	0.635434	0.035372
0.698532	0.633477	0.0354748
0.69889	0.631087	0.036331
0.699248	0.628969	0.0375014
0.699606	0.628153	0.0384127
0.699964	0.627333	0.0382946
0.700322	0.625918	0.0373246
0.70068	0.624862	0.0358771
0.701038	0.62437	0.0340547
0.701396	0.624203	0.0322211
0.701754	0.624073	0.0309179
0.702112	0.623098	0.0307045
0.70247	0.621425	0.0311799
0.702828	0.619176	0.0321042
0.703187	0.616948	0.0331784
0.703545	0.614782	0.0341999
0.703903	0.613022	0.0349329
0.704261	0.612946	0.0348945
0.704619	0.612632	0.0344277
0.704977	0.611935	0.033937
0.705335	0.611349	0.0335509
0.705693	0.6109	0.0332934
0.706051	0.611026	0.0334578
0.706409	0.611815	0.0338218
0.706767	0.612809	0.0341396
0.707125	0.613865	0.0342219
0.707483	0.615047	0.0339215
0.707841	0.616119	0.0336719
0.708199	0.617092	0.0333273
0.708557	0.617407	0.0330184
0.708915	0.616828	0.0326726
0.709273	0.616969	0.0324801
0.709631	0.617846	0.031875
0.709989	0.619571	0.031686
0.710347	0.621144	0.0316324
0.710705	0.622041	0.0313075
0.711063	0.623123	0.0307351
0.711421	0.624069	0.0297736
0.711779	0.625384	0.0288488
0.712137	0.627258	0.02809
0.712496	0.629532	0.0275543
0.712854	0.631863	0.0273938
0.713212	0.633677	0.0275491
0.71357	0.635495	0.0278537
0.713928	0.638038	0.0279988
0.714286	0.639942	0.0283901
0.714644	0.641281	0.0293752
[truncated: 797 more rows]

## Sheet: Fig2
Panel a										Panel c											Panel d						Panel f						Panel g
		AC inputs			V2L inputs						AC inputs, speaker			V2L inputs, speaker			V2L inputs, LED						AC inputs, speaker	V2L inputs, speaker	V2L inputs, LED				AC inputs, speaker	V2L inputs, speaker	V2L inputs, LED				Peak azimtuh (°)														Peak elevation (°)
		Auditory	Visual	Shuffle	Auditory	Visual	Shuffle				Azimuth	Elevation	Interaction	Azimuth	Elevation	Interaction	Azimuth	Elevation	Interaction		SMI	mouse1	0.530869	0.30462	0.721993		SMI	mouse1	0.0920434	0.0864262	0.362258				-20	-10	0	10	20	30	40	50	60	70	80	90	100		-20
Fraction responsive	mouse1	0.0979552	0.0411543	0.0392676	0.0346794	0.208053	0.00927949		Fraction modulated	mouse1	0.643281	0.245059	0.374506	0.215839	0.0854037	0.130435	0.785959	0.592894	0.683647			mouse2	0.444759	0.219772	0.730293			mouse2	0.0250843	0.0427612	0.410336		Fraction	mean	0.0946554	0.063668	0.0550114	0.0455444	0.0493544	0.0295108	0.0654673	0.0515113	0.0927351	0.122695	0.089582	0.116404	0.104689		0.362626
	mouse2	0.0891379	0.0753681	0.0415076	0.0644605	0.32236	0.0180878			mouse2	0.413462	0.134615	0.25	0.133787	0.0362812	0.129252	0.813713	0.738125	0.670384			mouse3	0.386104	0.257711	0.705697			mouse3	0.0287303	0.0194485	0.241599			95% CI	0.0829874	0.0510602	0.0437815	0.0333003	0.0398518	0.0221094	0.0510297	0.0386326	0.0777852	0.103758	0.0692918	0.0987647	0.0849818		0.339143
	mouse3	0.0674464	0.0410205	0.0423587	0.0854366	0.3552	0.0232616			mouse3	0.617433	0.249395	0.33414	0.219653	0.17341	0.208092	0.749793	0.632974	0.640431			mouse4	0.536206					mouse4	0.0634558						0.111442	0.0771145	0.0668751	0.0533981	0.0600834	0.0378549	0.0806727	0.0965477	0.111791	0.140865	0.128355	0.143743	0.14471		0.389433
	mouse4	0.163488	0.0470188	0.0364134						mouse4	0.733228	0.490134	0.632991									mouse5	0.376666					mouse5	0.0746374
	mouse5	0.0882826	0.0498149	0.0396336						mouse5	0.419944	0.19382	0.355337									mouse6	0.427187					mouse6	0.0880925
	mouse6	0.169898	0.032964	0.0273264						mouse6	0.664296	0.418208	0.561878									mouse7	0.511893					mouse7	0.0393801
	mouse7	0.181641	0.0358803	0.0327311						mouse7	0.736842	0.43785	0.638298									mouse8	0.467849					mouse8	0.0381987
	mouse8	0.116171	0.034782	0.0330119						mouse8	0.609848	0.25	0.526515
		male
		female
		n/a
[truncated: 2 more columns]

## Sheet: Fig3
Panel b									Panel c
		AC inputs, speaker		V2L inputs, speaker		V2L inputs, LED					AC inputs, speaker			V2L inputs, speaker			V2L inputs, LED
		Data	Shuffle	Data	Shuffle	Data	Shuffle				Data	95% CI		Data	95% CI		Data	95% CI
Decoding error (°)	mouse1	38.336	50.4016	49.3441	50.0788	33.5144	50.4079		Number of axons	10	45.7859	40.898	49.6663	48.8757	45.4796	51.6873	44.2386	39.2329	48.4328
	mouse2	45.7832	50.2488	49.4739	50.3779	31.8017	51.2094			25	42.9361	39.1266	46.2347	48.2792	45.4397	50.4043	39.9687	33.9857	44.8128
	mouse3	43.4969	50.9015	47.4308	51.1712	27.9122	49.2333			50	39.1671	34.7058	43.109	46.7069	43.2935	49.1291	34.3914	30.0878	39.7847
	mouse4	40.9898	50.4066							100	34.8747	31.6436	38.6	45.6637	42.7619	48.8861	29.7587	25.1798	33.2877
	mouse5	44.3396	49.3258							200	30.9122	26.7057	34.1505	44.1417	42.5522	46.9804	24.039	21.1793	28.0711
	mouse6	39.6991	49.6375							300	28.4875	26.1564	30.7675	43.1909	41.5671	45.0967	21.8305	19.2159	24.2084
	mouse7	39.0793	50.5719
	mouse8	39.6656	49.6207
		male
		female
		n/a

## Sheet: Fig4
Panel b													Panel c
AC inputs, speaker - Thy1-jRGECO1a 2-20 kHz				AC inputs, speaker - CBA 2-80 kHz				V2L inputs, LED								Thy1-jRGECO1a
V1 population RF azimuth (°)	Bouton's best azimuth (°)			V1 population RF azimuth (°)	Bouton's best azimuth (°)			V1 population RF azimuth (°)	Bouton's best azimuth (°)					Azimuthal distance to V1 population RF (°)		0	10	20	30	40	50	60	70	80	90	100
	median	95% CI			median	95% CI			median	95% CI			Decoding error (°)	Data	mean	39.2174	38.2376	39.1338	40.1785	39.6495	40.4815	40.0893	40.2017	39.6423	40.5503	43.4321
100	52.4329	44.3132	61.7724	63.7	43.4352	32.5712	34.7159	40.5	36.9007	35.6325	38.096				s.e.m	1.26674	1.10676	1.59597	1.01133	1.79333	0.803021	1.26354	0.752447	1.04636	0.950087	1.76947
9.78	27.3077	17.8804	35	14.1	33.8858	57.1786	63.1044	82.9	70.3244	68.9789	71.4907			Shuffle	mean	44.2945	44.742	45.8351	45.7889	48.1831	46.3949	49.7034	47.3813	49.4577	50.9327	53.8913
42.2	39.7579	33.9841	51.4767	30	59.4035	47.1222	50.5695	65.5	62.0016	60.5459	63.5026				s.e.m	0.559093	0.979046	1.12607	1.50674	1.76979	1.9895	1.40116	1.68533	0.841148	0.999479	1.17582
69.1	30.6405	27.6059	34.2111	79.8	48.705	21.9672	25.1613	22.2	33.1358	30.5956	36.0185
22.7	28.8763	24.4671	32.5208	100	23.9344	25.6621	29.7077	60.5	63.6106	61.3303	66.8777		Decoding error relative to shuffle (°)	Data	mean	-5.07705	-6.50445	-6.70136	-5.61039	-8.53353	-5.91332	-9.61404	-7.17963	-9.81537	-10.3824	-10.4592
5.42	45.3308	42.5176	49.8137	22.4	28.0413	36.1149	40.9054	99.5	88.4708	87.4523	89.6676				s.e.m	-1.47196	-1.92587	-1.67874	-1.55958	-1.41506	-2.00303	-1.21753	-1.69087	-1.27408	-1.50926	-1.44802
30.1	42.3587	35.9415	49.4631	38.4	39.1892	14.8387	20	48.5	46.0725	44.3914	47.4082
62	40.8754	38.7708	42.8968	79.8	17.6667	64.1667	65.7692	9.88	22.8151	21.634	23.8754					CBA
21.9	52.4171	51.4046	57.8411	17	65.7692	39.3875	40.6431	77.7	73.2642	71.8917	74.5779			Azimuthal distance to V1 population RF (°)		0	10	20	30	40	50	60	70	80	90	100
76.6	52.0204	47.7839	55.4348	88.8	40.0623	34.3978	35.6691	59	53.0316	51.3676	54.077		Decoding error (°)	Data	mean	36.4461	37.395	35.7939	35.5438	37.4508	36.9476	37.7464	39.3926	37.7419	38.4518	41.8472
31.1	30.3448	22.2903	38.3667	65.3	35.1331	49.4482	52.1622	97.2	82.9917	81.4423	84.3263				s.e.m	2.21825	2.02142	1.73261	2.00984	2.65835	3.42748	4.0434	4.38696	3.09254	2.95975	3.41514
63.5	36.9372	35.1083	38.75	18.5	51.0526	46.6949	47.807	16.8	23.3186	20.7026	25.9399			Shuffle	mean	47.7241	48.865	49.1655	46.9124	47.0755	48.4414	48.3161	51.5806	47.3281	48.4173	52.4286
81	41.5877	37.5	47.3675	100	47.2174	38.9474	43.4286	60.3	51.4087	49.0904	53.4119				s.e.m	2.03454	1.43941	1.00078	1.67609	2.65575	4.13851	3.11316	4.3153	1.21975	1.28541	0.448541
15.1	23.0754	19.0389	26.6667	20.9	41.6667	25.5719	32.9228	80.9	78.5682	77.4124	80.2917
28.2	31.3357	29.15	32.9381	39	30	54.0508	56.1905	24	21.2364	19.2287	23.2284		Decoding error relative to shuffle (°)	Data	mean	-11.278	-11.47	-13.3716	-11.3686	-9.62477	-11.4938	-10.5697	-12.188	-9.5862	-9.96553	-10.5814
31.5	41.25	28.5165	56.0662	65.9	56.0465	42.0833	42.8								s.e.m	3.59431	1.82077	1.10865	2.01471	2.71795	2.69475	3.21468	2.20678	3.01733	3.83115	3.79199
30.3	25.7981	18.5826	32.265	19.1	42.7083	53.7142	55.1316
67.7	55.5778	48.1614	66.2128	82.7	54.4737	22.2901	23.9098									V2L, LED
40	23.0273	18.2542	28.697	12.7	23.3333	58.6667	58.6667							Azimuthal distance to V1 population RF (°)		0	10	20	30	40	50	60	70	80	90	100
23.2	67.9706	60.4167	77.1245	54	58.6667	21.6418	23.6232						Decoding error (°)	Data	mean	18.5174	19.3596	21.5014	24.4665	26.8532	28.9397	33.0833	32.9728	36.5981	34.0117	36.0848
100	43.3379	37.7278	59.7368	40.9	22.7614	NaN	NaN								s.e.m	0.561525	0.416893	1.28239	1.5329	1.26879	2.8775	2.03954	4.26604	5.36026	0.726063	1.68883
15.2	41.4006	33.9423	46.7093	94.6	30.4545	NaN	NaN							Shuffle	mean	48.2563	47.2651	45.7953	47.6279	48.3321	46.5426	47.7064	47.9528	48.624	48.0405	52.8953
51.3	58.2224	55.4565	60.7404	100	42.8571	43.4783	46.8								s.e.m	0.598712	1.11749	2.15042	1.1851	2.08212	1.3395	1.59104	2.05536	1.45073	2.44791	0.872111
88.1	58.4104	56.6424	60.6995	21.9	46.8	41.6667	42.5862
24.4	14	9.8686	17.6864	87.2	41.6667	28.6111	33.5897						Decoding error relative to shuffle (°)	Data	mean	-29.7388	-27.9054	-24.2939	-23.1614	-21.4789	-17.6029	-14.623	-14.98	-12.0258	-14.0288	-16.8105
5.12	52.8348	45.6174	60.8115	94	31.8421	25.1818	39.5909								s.e.m	0.232312	1.00105	0.875745	0.352842	0.904465	1.54275	3.61426	2.50969	4.45188	1.91208	1.57483
64.7	42.718	40.9749	45.0591	15.8	33.6364	14.5455	23.3333
27.9	24.027	17.0397	29.9953	54.7	14.5455	NaN	NaN
11.1	38.4615	32.9751	44.6591	73.8	52.7778	NaN	NaN
11.7	37.1282	23.8194	52.6768	54	-9.16667	-6.66667	4.54545
40.8	81.2821	77.0792	84.1886	70.2	0.909091	37.6104	51.0833
23	40.2703	35.8333	42.9571	4.84	44	8.25714	18.3333
59.7	31.3333	24.6667	40	55.5	12.6667	NaN	NaN
3.48	15.8333	5.91837	28.7879	19.1	39	34.2481	49.3542
5	23.8462	12.4545	35.7273	13.6	41.5789	26.3636	47.7902
49.1	23.9444	18.8725	29.75	28.9	37.6923	NaN	NaN
28.8	44.3361	41.3049	47.6389	14	28.1818	NaN	NaN
11.1	58.3756	56.2899	60.5618
58.3	43.946	42.1409	46.7291
30	43.932	39.7753	47.9522
	33.6364	28.1818	68.1818
		male
		female
		n/a

## Sheet: Fig5
	Panel c, left											Panel c, right				Panel d, left											Panel d, right
	azimuth position															azimuth position
	-90	-70	-50	-30	-10	10	30	50	70	90		Ipsi.	Front.	Contra.		-90	-70	-50	-30	-10	10	30	50	70	90		Ipsi.	Front.	Contra.
mouse 1	0.0830549	0.152162	0.0414923	0.0344596	0.0330086	0.04117	0.063683	0.289635	0.153078	0.108256		0.0922365	0.0430803	0.183656		-32.6667	-30	-8.66667	-3.33333	2	8.66667	-18	-20.6667	-6	-23.3333		-23.7778	-2.66667	-16.6667
mouse 2	0.119233	0.121356	0.0599428	0.0369216	0.152372	0.0723573	0.0930375	0.0519006	0.218734	0.074145		0.100177	0.0886722	0.114926		-37	-54	-33	-8	-15	-9	-17	-31	-32	-58		-41.3333	-12.25	-40.3333
mouse 3	0.153434	0.107092	0.106568	0.090874	0.0764652	0.0751694	0.135043	0.0716263	0.0760892	0.107639		0.122365	0.0943879	0.0851182		-67.6	-57.2	-44.4	-37.2	-17.2	-38	-37.2	-48.4	-56.4	-66.8		-56.4	-32.4	-57.2
mouse 4	0.218885	0.0444394	0.0570858	0.0364162	0.0144088	0.0345513	0.0328371	0.19127	0.220717	0.14939		0.106803	0.0295533	0.187125		-71.3333	-54	-46	-24.6667	-28.6667	-27.3333	-28.6667	-43.3333	-54	-67.3333		-57.1111	-27.3333	-54.8889
mouse 5	0.118105	0.0963084	0.101281	0.0160961	0.0189315	0.0468628	0.150737	0.290001	0.0914808	0.0701961		0.105232	0.0581568	0.150559		-27	-40	-24	-18	-2	2	-13	-25	-30	-22		-30.3333	-7.75	-25.6667
		male
		female
		n/a

## Sheet: Fig6
Panel c								Panel d								Panel f								Panel g
		V1 RF-speaker distance (°)								V1 RF-speaker distance (°)																V1 RF-speaker distance (°)
		-40	-20	0	20	40				-40	-20	0	20	40				V1 RF-speaker distance (°)								-40	-20	0	20	40
A (ΔF/F0)	mouse1	0.078886	0.070084	0.07754	0.0839916	0.0906204		Decoding error (°)	mean	39.1667	27.1429	24.1667	28.0357	41.0119				-40	-20	0	20	40		Decoding error (°)	mean	39.6825	27.4603	23.5119	28.1151	40.377
	mouse2	0.0466758	0.0470795	0.0585929	0.0424905	0.0532871			95% CI	37.8571	26.0119	23.1548	27.0833	38.0357		A (ΔF/F0)	mouse1	0.010939	0.0160188	0.000828065	0.0121222	0.00974021			95% CI	38.5218	26.9246	23.631	27.2619	38.9484
	mouse3	0.0584693	0.0504644	0.0807797	0.080543	0.0782945				42.0536	29.3452	25.3869	29.6726	42.4702			mouse2	0.0184587	0.0259	0.0105079	0.0181727	0.00957603				40.9524	28.6508	24.8313	29.3155	41.2798
	mouse4	0.0815434	0.0836479	0.0633212	0.062854	0.0662006											mouse3	0.0126068	0.00898596	0.021512	0.019449	0.01586
	mouse5	0.0570247	0.0578341	0.0506164	0.0498164	0.066643											mouse4	0.00598288	0.013839	0.0076921	0.00499802	0.00948885
	mouse6	0.0807519	0.0760479	0.067073	0.0738752	0.0820269											mouse5	0.0189788	0.0184044	0.0232452	0.0221031	0.0277352
	mouse7	0.0627328	0.0592237	0.0705505	0.0442719	0.0664024											mouse6	0.0542997	0.037898	0.0345192	0.0316959	0.0417382
	mouse8	0.0511149	0.0630456	0.0570302	0.0647193	0.0607756											mouse7	0.0199094	0.0205034	0.0110095	0.0103605	0.0147511
	mean	0.0646498	0.0634284	0.065688	0.0628202	0.0705313											mouse8	0.0163786	0.01906	0.0151554	0.0149738	0.0220695
																	mean	0.0196942	0.0200762	0.0155587	0.0167344	0.0188699
		male
		female
		n/a

## Sheet: SuppFig1
Panel c		AC injection site											V2L injection site
		TEa	AUDpo	AUDv	AUDp	AUDd	VISal	VISl	PTLp	ECT			TEa	VISpor	VISal	VISli	VISl	VISpl	V1
Normalized load	mouse1	0.03943	0.0190603	0.227074	0.966651	1	0.0172474	0	0	0.0493063		mouse1	0.000523181	0.0979654	0	0.877503	1	0	0.0147904
	mouse2	0.00075206	1	0.00425699	0.732545	0.4567	0.031732	0	0	0.00139426		mouse2	0.00886453	0.147119	0	0.846353	1	0	0.0380624
	mouse3	0.00947482	0.195047	0.872146	1	0.00366809	0.0702246	0	0	0		mouse3	0.0159619	0.0678659	0	1	0.719338	0	0.0172843
	mouse4	0.228314	1	0.765543	0.423569	0	0	0	0	0
	mouse5	0.526225	0.382563	1	0.688872	0	0.0060986	0.0225743	0	0.0582763
	mouse6	0	0.00707133	0.506019	1	0	0	0	0	0
	mouse7	0.137322	0.108636	1	0.929984	0.24924	0.0354375	0	0	0.000524849
		male
		female
		n/a

## Sheet: SuppFig2
Panel c			Panel d		Preferred frequency (kHz)																			Panel e
Best frequency (kHz)	Number of boutons			Frequency (kHz)	2	3	4	5	6	7	8	9	10	11	12	13	14	15	16	17	18	19					AC inputs, speakers
2	145		Normalized response (ΔF/F)	2	1	0.46269	0.290798	0.30803	0.191463	0.258879	0.123506	0.137684	0.111744	0.169222	0.0975551	0.0857477	0.0818765	0.0748708	0.0938675	0.0566386	0.124329	0.101215				Preferred position	-20			-10			0			10			20			30			40			50
3	108			3	0.439352	1	0.431009	0.362673	0.31036	0.261875	0.216467	0.134431	0.132382	0.127896	0.141326	0.129575	0.104824	0.134815	0.0945624	0.144665	0.0760103	0.0270687					mean	95% CI		mean	95% CI		mean	95% CI		mean	95% CI		mean	95% CI		mean	95% CI		mean	95% CI		mean	95% CI
4	82			4	0.298062	0.510423	1	0.330507	0.320413	0.193165	0.176499	0.173273	0.118237	0.108885	0.0939993	0.118629	0.0260273	0.0428147	0.0626702	0.0537227	0.00132778	0.0241301		Norm. ΔF/F0	Azimuth (°)	-20	0.893067	0.820831	0.991106	0.590119	0.51703	0.665137	0.533266	0.436286	0.639523	0.393708	0.322333	0.46942	0.300013	0.23966	0.44828	0.279429	0.21107	0.370621	0.225198	0.188838	0.308116	0.258218	0.198842
5	78			5	0.583961	0.60077	0.665068	1	0.494296	0.464678	0.415681	0.260778	0.266365	0.199223	0.273539	0.166941	0.186567	0.167632	0.183307	0.166995	0.197161	0.0336959				-10	0.607009	0.551344	0.669802	0.830631	0.750177	0.940524	0.509589	0.443348	0.616892	0.431921	0.358235	0.494157	0.33136	0.270847	0.397166	0.337005	0.278773	0.427749	0.278851	0.218671	0.356893	0.237484	0.18089
6	25			6	0.447209	0.480523	0.457158	0.40696	1	0.482569	0.365457	0.224532	0.321296	0.137793	0.0010257	0.0925622	0.0461505	0.161046	0.12055	0.0100423	0.112548	0.00579929				0	0.510738	0.47078	0.572247	0.472697	0.415528	0.532193	0.817097	0.715853	1.01181	0.536214	0.468595	0.63292	0.378934	0.305332	0.451605	0.40469	0.334697	0.482104	0.277369	0.219059	0.330615	0.293723	0.236659
7	46			7	0.305715	0.185671	0.35203	0.265866	0.378331	1	0.401069	0.233045	0.133047	0.204968	0.134038	0.24303	0.171404	0.316648	0.15209	0.0710136	0.0975852	0.0908822				10	0.384561	0.337703	0.432628	0.370213	0.322063	0.425434	0.498254	0.416375	0.583565	0.805363	0.688462	0.918432	0.459883	0.391397	0.545282	0.473997	0.404843	0.530964	0.384487	0.315016	0.469647	0.323923	0.255521
8	51			8	0.300965	0.376051	0.361042	0.396084	0.397955	0.482131	1	0.425939	0.362574	0.189916	0.0714302	0.0608357	0.0519093	0.0416388	0.0379207	0.034535	-0.00979236	0.0645291				20	0.296818	0.244598	0.339789	0.294655	0.239561	0.342603	0.380932	0.304699	0.465669	0.450528	0.373336	0.519395	0.797113	0.686395	0.899253	0.560497	0.471586	0.632431	0.47288	0.402149	0.529699	0.375498	0.311873
9	41			9	0.181524	0.185427	0.0575692	0.105	0.146832	0.261495	0.343152	1	0.475643	0.290194	0.257833	0.188702	0.158661	0.241338	0.170294	0.206088	0.208438	0.147085				30	0.245372	0.211921	0.284662	0.277826	0.235895	0.334696	0.340076	0.271235	0.413562	0.386786	0.296187	0.460852	0.464857	0.378913	0.5373	0.772741	0.688327	0.851409	0.430495	0.349528	0.502582	0.427049	0.355331
10	39			10	0.0669077	0.0902738	0.0933005	-0.0446892	0.145251	0.225093	0.10938	0.390761	1	0.565255	0.105971	0.184755	0.203542	0.0806056	0.133622	0.283989	0.138485	0.364799				40	0.246906	0.203428	0.28237	0.278158	0.236169	0.33686	0.239787	0.176235	0.300964	0.371769	0.311734	0.455955	0.450289	0.3886	0.553032	0.511905	0.450097	0.580838	0.767066	0.683378	0.894767	0.432478	0.369299
11	31			11	0.0368113	0.0910484	0.0608901	0.113682	0.0692742	0.180637	0.0885449	0.240264	0.36132	1	0.420235	0.247256	0.43584	0.298253	0.224642	0.218516	0.0962113	0.206089				50	0.241189	0.197279	0.297338	0.192168	0.150073	0.26186	0.242915	0.175574	0.324083	0.303867	0.22468	0.376128	0.433131	0.363288	0.499999	0.467229	0.406731	0.537083	0.459096	0.397534	0.536174	0.803371	0.731435
12	17			12	0.107774	-0.0274223	0.200177	0.132904	0.0524772	0.162464	0.192194	0.199199	0.257761	0.327165	1	0.464146	0.495536	0.419066	0.472	0.417986	0.358549	0.274245				60	0.217429	0.184969	0.256663	0.230395	0.184347	0.27209	0.285168	0.202983	0.372933	0.270413	0.230359	0.320411	0.401703	0.330705	0.467048	0.473067	0.41054	0.540049	0.44675	0.384982	0.523537	0.591421	0.478528
13	23			13	0.118725	0.12624	0.132367	0.208538	0.148886	0.127848	0.127565	0.15488	0.212496	0.315933	0.504631	1	0.384801	0.444887	0.399643	0.364166	0.334269	0.187839				70	0.216361	0.181202	0.263155	0.238242	0.192897	0.303697	0.206778	0.150115	0.266158	0.258779	0.195675	0.310093	0.332493	0.270346	0.391584	0.383879	0.325578	0.454027	0.40024	0.323494	0.47445	0.572244	0.478423
14	43			14	0.071269	0.157582	0.0708657	0.127862	0.0286662	0.128949	0.0916658	0.201941	0.278394	0.351439	0.424425	0.318953	1	0.450691	0.322964	0.44447	0.316381	0.157392				80	0.210649	0.159736	0.253126	0.23327	0.182526	0.280586	0.241039	0.172164	0.324183	0.310034	0.254921	0.37487	0.406205	0.337068	0.486542	0.425066	0.36042	0.492206	0.448075	0.382435	0.521586	0.505062	0.401381
15	74			15	0.193407	0.0857963	0.0766828	0.127503	0.204054	0.0503625	0.160741	0.13116	0.14067	0.326197	0.230567	0.44315	0.391185	1	0.202577	0.211657	0.25284	0.148272				90	0.257056	0.217797	0.305196	0.293857	0.238864	0.362161	0.249523	0.188254	0.335919	0.24806	0.19617	0.617821	0.353653	0.289929	0.424104	0.388884	0.311126	0.472312	0.415009	0.327912	0.477752	0.510604	0.414923
16	12			16	0.136493	0.0304249	0.167192	-0.00142566	-0.0818573	0.103522	0.212065	0.246187	0.300761	0.288574	0.331166	0.458485	0.368515	0.47636	1	0.490806	0.304535	0.264991				100	0.256119	0.222	0.30667	0.262512	0.205719	0.344877	0.2597	0.186015	0.335625	0.264484	0.204663	0.367903	0.296678	0.252411	0.363903	0.399541	0.334834	0.473466	0.37061	0.297516	0.458172	0.481792	0.385883
17	34			17	0.201861	0.0196092	0.0322823	0.0399369	0.0108039	0.122762	0.170757	0.0890512	0.0155995	0.13438	0.23182	0.194126	0.130858	0.189265	0.494445	1	0.467443	0.160459
18	22			18	0.0652858	0.0904682	0.0320409	0.0642655	0.0624389	0.147666	0.148814	0.124488	0.161879	0.174806	0.167404	0.262719	0.328349	0.31551	0.345956	0.399432	1	0.438045
19	45			19	0.0114907	-0.0771137	-0.0549345	0.0202926	0.0140808	0.0419206	0.14168	0.130214	0.0440037	0.0342001	0.036195	0.0877468	0.138806	0.308819	0.327774	0.417919	0.357829	1					V2L inputs, LED
																										Preferred position	-20			-10			0			10			20			30			40			50
		male																									mean	95% CI		mean	95% CI		mean	95% CI		mean	95% CI		mean	95% CI		mean	95% CI		mean	95% CI		mean	95% CI
		female																						Norm. ΔF/F0	Azimuth (°)	-20	0.782925	0.622465	0.947104	0.584213	0.395313	0.813735	0.209671	0.117188	0.336914	0.108104	0.0136247	0.217527	0.0979201	0.0161491	0.14878	0.115698	0.0575326	0.174168	0.0729239	0.00944164	0.151385	0.0424373	-0.0174427
		n/a																								-10	0.62188	0.505554	0.710175	0.662066	0.530539	0.8391	0.384477	0.278126	0.50754	0.218799	0.149644	0.289516	0.137483	0.0932889	0.185265	0.167809	0.120691	0.22386	0.152839	0.0870901	0.233076	0.0603654	0.0255577
																										0	0.370438	0.279115	0.50756	0.504314	0.333176	0.668344	0.766702	0.598285	0.984592	0.558047	0.445769	0.692831	0.307523	0.218726	0.409724	0.27704	0.218819	0.370443	0.212147	0.139575	0.318182	0.101849	0.0570172
																										10	0.25362	0.180935	0.392418	0.362269	0.209047	0.561216	0.666724	0.506674	0.856679	0.766996	0.617689	0.879516	0.461997	0.358684	0.579388	0.346218	0.276392	0.428318	0.319359	0.216652	0.422733	0.165077	0.115654
																										20	0.204687	0.114334	0.317296	0.294434	0.159101	0.683394	0.516405	0.372703	0.760313	0.662883	0.564759	0.793006	0.829981	0.703892	0.920267	0.585565	0.506358	0.667916	0.45082	0.395346	0.593029	0.300038	0.240796
																										30	0.228216	0.110892	0.344781	0.293419	0.138166	0.442281	0.385387	0.282993	0.562261	0.421597	0.329845	0.506243	0.435209	0.364825	0.512118	0.800292	0.723866	0.90436	0.626	0.525191	0.741351	0.359569	0.303583
																										40	0.169009	0.0664745	0.278037	0.230541	0.1051	0.40067	0.303305	0.186203	0.423888	0.263409	0.173799	0.37505	0.300365	0.229808	0.395863	0.57255	0.513863	0.632552	0.724775	0.615178	0.818943	0.582844	0.53585
																										50	0.103038	0.0117229	0.243243	0.181581	0.0895808	0.31945	0.187633	0.076147	0.298933	0.17334	0.0751599	0.280647	0.278944	0.226907	0.363349	0.392656	0.333621	0.443322	0.628984	0.523468	0.699215	0.827375	0.76285
																										60	0.101554	-0.0224455	0.214763	0.105766	-0.0214652	0.230311	0.154059	0.0462805	0.281879	0.120661	0.0591469	0.187713	0.201281	0.134117	0.262394	0.201384	0.142345	0.261682	0.330446	0.269347	0.390285	0.6341	0.569852
																										70	0.166035	0.0652474	0.260566	0.162111	-0.00518323	0.395088	0.010681	-0.110695	0.131363	0.0610317	-0.0178063	0.152072	0.203249	0.116006	0.247176	0.145087	0.0849003	0.213687	0.219739	0.152966	0.286172	0.445353	0.398405
																										80	0.103469	0.0209475	0.210672	0.171248	0.0401029	0.311077	0.0993653	0.00614062	0.185648	0.0952044	0.0529969	0.154131	0.193464	0.125249	0.246174	0.10657	0.0644769	0.157371	0.161797	0.0886936	0.21861	0.254438	0.205382
																										90	0.182829	0.0995167	0.272838	0.237194	0.0615312	0.405437	0.0587706	-0.0565554	0.18765	0.0811436	-0.0312972	0.201171	0.157467	0.0911165	0.227728	0.151978	0.08735	0.207293	0.102963	0.0184603	0.186174	0.149019	0.0944582
																										100	0.218432	0.152896	0.301742	0.285995	0.153834	0.477922	0.156289	0.0632682	0.283541	0.110346	0.049744	0.221602	0.123044	0.0678837	0.181208	0.120011	0.0614256	0.179063	0.0905406	0.0289358	0.160262	0.0941962	0.0439351
[truncated: 27 more columns]

## Sheet: SuppFig3
Panel c		ON			OFF
		mean	95% CI		mean	95% CI
Decoding error (°)	10	46.5541	41.9526	50.1714	50.0194	47.5082	52.5841
	25	43.5362	39.214	47.8121	48.8643	46.0263	51.2675
	50	40.3387	35.3965	44.3816	48.3589	45.7429	50.6354
	100	36.856	33.2343	40.2214	47.1809	44.8633	49.5589
	199	32.5931	29.5598	35.9394	45.8435	44.7501	47.1971
		male
		female
		n/a

## Sheet: SuppFig4
Panel a																	Panel b								Panel c
			AC inputs, speaker															AC inputs, speaker									AC inputs
		Azimuth	-20	-10	0	10	20	30	40	50	60	70	80	90	100							Mean decoding error (°)				Decoding error (°)	0	10	20	30	40	50	60	70	80	90	100	110	120	130
Decoding error	data	mean	46.8552	41.7301	41.3058	39.679	38.9007	37.6465	36.5374	35.5718	36.1058	37.0547	42.9153	47.5799	56.6254			V1 RF azimuth center (°)	Mean decoding error (°)		V1 RF azimuth center (°)	moving average	s.e.m		Fraction relative to shuffle	mouse1	0.0797436	0.025641	0.0415385	0.00128205	-0.00974359	-0.0133333	-0.0351282	-0.02	-0.0289744	-0.0182051	-0.01	-0.0105128	-0.00179487	-0.000512821
		s.e.m	1.45014	0.94793	1.1833	1.3123	1.30727	0.826254	1.20743	0.992869	0.969145	1.59933	1.25819	1.71814	1.34785		mouse1	22.7	42.5169		5	45.2057	0.562309			mouse2	0.111026	0.0261538	0.0358974	-0.0133333	-0.0148718	-0.0166667	-0.0305128	-0.03	-0.0138462	-0.0187179	-0.0153846	-0.0133333	-0.00666667	0.00025641
	shuffle	mean	65.5617	58.9844	51.9643	46.6506	42.985	40.8881	40.3582	40.5521	42.7559	46.6216	51.2968	57.2376	65.4312			69.1	41.6891		10	44.6846	0.633627			mouse3	0.0897436	0.0205128	0.0310256	0.00179487	-0.0220513	-0.0161538	-0.0130769	-0.0205128	-0.0246154	-0.0141026	-0.0171795	-0.0115385	-0.00384615	0
		s.e.m	0.8607	0.51063	0.65131	0.618601	0.291337	0.366154	0.354024	0.387417	0.4605	0.694935	0.439218	0.966306	0.595138			42.2	43.943		15	44.0479	0.968172			mouse4	0.0241453	0.00576923	0.0230769	0.00918803	0.0102564	-0.00662393	-0.00213675	-0.0196581	-0.00747863	-0.017735	-0.00726496	-0.00363248	-0.00790598	0
Decoding error																		9.78	45.103		20	43.7898	0.579519			mouse5	0.0598291	0.0235043	0.0348291	0.00320513	0.00662393	-0.0147436	-0.00982906	-0.0247863	-0.0205128	-0.0235043	-0.0138889	-0.0113248	-0.00961538	0.000213675
		Elevation	-20	0	20													99	43.8023		25	43.68	0.832569			mouse6	0.0227106	0.0201465	0.0368132	0.0225275	0.0217949	-0.0227106	-0.0181319	-0.0287546	-0.0168498	-0.0122711	-0.0111722	-0.00384615	-0.00842491	-0.0018315
	data	mean	43.5678	38.134	42.5692												mouse2	76.6	46.4732		30	43.9948	0.555612			mouse7	0.0260684	0.0111111	0.024359	0.0034188	-0.0188034	-0.0017094	0.00982906	-0.0175214	-0.0123932	-0.0111111	-0.00384615	0	-0.00769231	-0.0017094
		s.e.m	1.02992	1.00964	0.940051													21.9	38.2271		35	43.6191	0.841876			mouse8	0.0620513	0.0341026	0.0638462	0.0171795	-0.00230769	-0.0074359	-0.0512821	-0.024359	-0.0192308	-0.0307692	-0.0171795	-0.0141026	-0.0102564	-0.00025641
	shuffle	mean	51.1546	47.1848	51.9577													62	42.2818		40	43.4464	0.706133
		s.e.m	0.354253	0.287802	0.253674													30.1	44.4915		45	42.977	0.737962				V2L inputs, speaker
																		5.42	46.3523		50	42.2722	0.717262			Decoding error (°)	0	10	20	30	40	50	60	70	80	90	100	110	120	130
																	mouse 3	28.2	43.7179		55	42.5146	0.874049		Fraction relative to shuffle	mouse1	0.0111111	0.00555556	0.0290598	0.00470085	0.0260684	-0.0183761	0	-0.0200855	-0.0192308	-0.0102564	-0.00470085	0.000854701	-0.00384615	-0.000854701
																		15.1	43.242		60	42.4093	0.928937			mouse2	0.00790598	0.00747863	-0.0132479	0.00042735	0.0141026	-0.0108974	-0.00405983	0.00555556	-0.00448718	0.00128205	0.000213675	-0.00384615	0.00106838	-0.00149573
			V2L inputs, speaker															81	43.5129		65	42.9711	1.31265			mouse3	0.00794872	0.0110256	0.0151282	0.00333333	-0.000769231	-0.00615385	-0.00358974	-0.0074359	-0.00102564	-0.000512821	-0.00564103	-0.00871795	-0.0025641	-0.00102564
Decoding error (°)		Azimuth	-20	-10	0	10	20	30	40	50	60	70	80	90	100			63.5	42.4356		70	44.6887	1.26758
	data	mean	62.5033	55.486	50.5127	45.9159	42.1698	42.0459	41.1022	39.3687	40.2511	42.9066	50.67	56.1729	64.6394			31.1	45.6805		75	42.8036	2.35034				V2L inputs, LED
		s.e.m	1.74209	0.549734	1.08469	2.17766	0.208924	0.288009	1.09237	0.90085	1.10094	1.80474	0.27052	1.12888	1.35812		mouse4	99	46.6808		80	42.8036	2.35034			Decoding error (°)	0	10	20	30	40	50	60	70	80	90	100	110	120	130
	shuffle	mean	63.1848	57.9885	51.4805	46.9543	42.5108	40.6101	40.2016	42.0979	43.8226	47.7513	53.1142	60.2492	67.0884			23.2	45.9493		85	43.1052	1.71621		Fraction relative to shuffle	mouse1	0.212393	0.140171	0.0393162	-0.0235043	-0.0837607	-0.0675214	-0.0653846	-0.0491453	-0.0410256	-0.0247863	-0.0316239	-0.00384615	0	-0.00128205
		s.e.m	1.42383	1.44703	0.79521	0.524754	1.46826	1.2276	0.718684	0.399533	1.55423	0.624747	1.03012	0.257777	1.45424			40	44.2239		90	42.9693	2.41947			mouse2	0.171154	0.132692	0.0463675	-0.00470085	-0.0938034	-0.0519231	-0.0628205	-0.0497863	-0.0388889	-0.0254274	-0.0166667	-0.00320513	-0.00235043	-0.000641026
																		67.7	47.0796		95	45.2416	1.43926			mouse3	0.154274	0.116453	0.0480769	-0.0230769	-0.091453	-0.0485043	-0.0589744	-0.0399573	-0.0309829	-0.0235043	-0.0102564	0.0034188	0.00448718	0
Decoding error (°)		Elevation	-20	0	20													30.3	43.8344		100	45.2416	1.43926
	data	mean	51.4824	45.6002	49.1661													31.5	44.1857
		s.e.m	0.955271	1.20178	0.486474												mouse5	64.7	39.2734
	shuffle	mean	52.685	47.8574	51.0855													5.12	46.6306
		s.e.m	0.380244	0.543107	0.350541													24.4	47.5794
																		88.1	38.4247
																		51.3	40.7473
			V2L inputs, LED															15.2	44.6824
Decoding error (°)		Azimuth	-20	-10	0	10	20	30	40	50	60	70	80	90	100		mouse6	3.48	40.3046
	data	mean	50.0899	41.3813	33.1055	30.0055	25.6563	23.9449	24.1557	22.4736	23.5646	24.4741	26.6326	34.5124	43.9923			59.7	43.4326
		s.e.m	4.26011	2.08233	0.612369	0.44179	0.964476	0.917779	1.33302	2.4486	2.30242	1.25991	1.78781	1.65004	4.1772			23	39.9086
	shuffle	mea	64.5266	59.3695	50.6856	47.7587	43.3476	41.8647	40.493	41.6537	44.0523	45.5834	51.4248	57.7604	65.1657			40.8	43.5183
		s.e.m	0.820807	0.737881	0.895638	1.06114	0.595288	0.562141	0.499103	0.332438	0.651578	0.104583	0.83532	0.95045	2.35486			11.1	46.7294
																		27.9	47.1709
		Elevation	-20	0	20												mouse7	49.1	44.7995
Decoding error (°)	data	mean	31.6689	24.676	36.8833													13.9	46.7302
		s.e.m	1.26628	2.44264	3.2173													5	48.1696
	shuffle	mean	51.5102	47.8703	51.4701												mouse 8	19.6	49.5183
		s.e.m	0.627501	0.91943	0.467716													30	38.8196
																		58.3	40.6731
																		11.1	40.7199
		male																28.8	43.9984
		female
		n/a

[truncated: 6 more sheets: SuppFig5, SuppFig6, SuppFig7, SuppFig8, SuppFig9, SuppFig10]
